# Supplementary material for: Blue Light Regulates Phosphate Deficiency-Dependent Primary Root Growth Inhibition in Arabidopsis
Source: Front Plant Sci. 2020 Jan 31;10:1803. doi: 10.3389/fpls.2019.01803 (PMC7005603; doi:10.3389/fpls.2019.01803)
Supplement: Supplementary file 2 [file Table_1.xlsx]

## Sheet: hy5-215
Supplementary Table 1. Microarray analysis of phosphate starvation responsive genes in hy5-215 and 35S:BBX32-SRDX.
Functional category	Locus	Common name	Annotation	Fold change (hy5-215/Col-0)				Fold change (Pi deficient/sufficient)				Processed signal
				Shoot		Root		Col-0		hy5-215		Pi sufficient root of Col-0			Pi deficient root of Col-0			Pi sufficient root of hy5-215			Pi deficient root of hy5-215			Pi sufficient shoot of Col-0			Pi deficient shoot of Col-0			Pi sufficient shoot of hy5-215			Pi deficient shoot of hy5-215
				Pi sufficient	Pi deficient	Pi sufficient	Pi deficient	Shoot	Root	Shoot	Root	Replicate 1	Replicate 2	Replicate 3	Replicate 1	Replicate 2	Replicate 3	Replicate 1	Replicate 2	Replicate 3	Replicate 1	Replicate 2	Replicate 3	Replicate 1	Replicate 2	Replicate 3	Replicate 1	Replicate 2	Replicate 3	Replicate 1	Replicate 2	Replicate 3	Replicate 1	Replicate 2	Replicate 3
Purple acid phosphatase (PAP) genes	AT1G13750	PAP1	Purple acid phosphatases superfamily protein	1.49905	0.615595	1.2399	0.94255	18.8058	3.18059	7.72272	2.41782	3.05262	2.12251	2.38596	7.95022	8.86224	7.05968	3.96299	2.82667	2.63057	9.33154	6.62069	6.74162	1.15986	0.59061	0.730154	19.9116	14.853	11.2481	1.73846	1.29059	0.750962	15.0293	8.55486	6.03575
	AT1G13900	PAP2	Purple acid phosphatases superfamily protein	1.09684	1.08033	1.05961	1.00934	1.41321	1.08796	1.39194	1.03634	2.00732	1.61688	2.17255	2.11256	2.19899	1.95463	2.08924	2.03847	1.96974	2.16712	1.89345	2.2755	1.45659	1.13849	1.63232	2.06514	1.87799	1.96993	1.53864	1.47108	1.57807	2.34222	1.85132	2.22154
	AT1G14700	PAP3, ATPAP3	purple acid phosphatase 3	1.03825	1.28634	0.433267	0.374137	0.676267	0.4347	0.837864	0.375374	0.602842	0.556048	0.673343	0.305869	0.295673	0.205009	0.35765	0.202523	0.253447	0.134432	0.0832256	0.0867869	4.92291	2.6261	2.70987	2.41283	2.71774	1.65235	3.98206	3.84587	2.56024	3.12896	3.00357	2.45395
	AT1G25230	PAP4	Calcineurin-like metallo-phosphoesterase superfamily protein	0.935195	1.35234	1.6699	1.95795	0.547131	0.496635	0.791177	0.582302	6.59097	5.80953	7.95579	3.75017	3.13679	3.17212	12.3345	9.89966	11.6174	6.84487	5.92215	6.90952	3.42671	3.66233	5.3276	1.49586	3.02345	2.42129	3.41371	4.28877	3.7352	2.12187	3.4028	3.75092
	AT1G52940	PAP5, ATPAP5	purple acid phosphatase 5	1.39864	0.315058	0.830357	0.686373	445.204	1.03293	100.287	0.853821	0.00301577	0.00522762	0.00303726	0.00452472	0.00300553	0.00388047	0.00235857	0.00294661	0.00394463	0.00250993	0.00315363	0.00215579	0.0233794	0.01617	0.0164505	9.0214	8.64171	7.03924	0.048553	0.019859	0.0176468	4.0739	2.8737	1.46594
	AT1G56360	PAP6, ATPAP6	purple acid phosphatase 6	0.537658	0.730641	1.38768	7.52226	0.465396	1.46277	0.632442	7.92932	0.00279814	0.00455924	0.00444622	0.00319746	0.00886185	0.00626548	0.00216529	0.00902912	0.00775281	0.0373957	0.0514266	0.0392933	0.012978	0.00723446	0.00412867	0.00267716	0.00292723	0.00498611	0.00342827	0.00326498	0.00538251	0.00201689	0.00256525	0.00294573
	AT2G01880	PAP7, ATPAP7	purple acid phosphatase 7	1.14229	0.574244	1.79415	1.14801	12.0308	3.66001	6.04803	2.34191	5.77709	3.51451	4.46246	20.0094	15.6943	14.1455	8.65814	7.60191	7.95022	22.8465	15.5428	18.9272	0.0329785	0.0142771	0.0182992	0.742747	0.168908	0.119588	0.0172146	0.0356966	0.020898	0.306481	0.106373	0.0871434
	AT2G01890	PAP8, ATPAP8	purple acid phosphatase 8	0.966507	0.840073	0.99747	1.12105	2.41822	1.03531	2.10188	1.16358	15.2016	8.76968	11.2808	13.3498	11.2436	11.1184	13.2209	9.92841	11.3702	15.4406	10.8255	14.0666	0.475827	0.308325	0.372768	2.62374	0.733227	0.402001	0.431408	0.624502	0.183269	1.39822	0.665245	0.492924
	AT2G03450	PAP9, ATPAP9	purple acid phosphatase 9	0.849025	1.24558	1.21503	1.331	1.07853	1.03942	1.58228	1.13864	0.325498	0.20301	0.357507	0.288777	0.27082	0.339222	0.291767	0.361787	0.401439	0.324815	0.41578	0.463198	0.0912456	0.106885	0.134633	0.109164	0.135946	0.111003	0.0722589	0.129484	0.085889	0.11715	0.165812	0.163883
	AT2G16430	ATPAP10, PAP10	purple acid phosphatase 10	1.16906	0.743391	0.633497	0.621367	4.12061	1.94527	2.62024	1.90802	6.00084	3.87521	3.82172	9.13123	9.70072	7.38536	2.79939	3.22038	2.50628	7.24999	5.73966	3.7716	7.7889	4.94165	5.27986	33.0196	27.8658	15.4529	8.0213	8.96475	4.51543	29.3473	19.9295	9.98716
	AT2G18130	PAP11, ATPAP11	purple acid phosphatase 11	0.665023	0.267822	0.84603	0.795647	53.4297	1.69627	21.5175	1.59525	0.00780415	0.013486	0.0129508	0.0165793	0.0238017	0.0168585	0.00905806	0.0406198	0.00224332	0.0158577	0.0181461	0.0116447	0.0117606	0.00651531	0.0135117	0.61996	0.499974	0.509462	0.00708837	0.00892499	0.00481317	0.223555	0.150108	0.090401
	AT2G27190	ATPAP12	ARABIDOPSIS THALIANA PURPLE ACID PHOSPHATASE 1, purple acid phosphatase 12	1.52044	0.762286	1.11382	0.957273	6.9109	2.76848	3.46484	2.37936	5.61701	4.1334	4.78794	14.3794	13.176	12.4497	5.85444	4.80905	5.45591	14.742	12.2485	11.4593	4.11278	2.19416	2.57256	27.5968	18.4691	15.0338	6.63063	4.26994	2.88204	25.1385	13.0671	10.3326
	AT2G32770	PAP13, ATPAP13	purple acid phosphatase 13	1.00652	0.991536	1.04269	1.12506	0.933109	0.946044	0.919217	1.02078	0.10542	0.106789	0.0847034	0.0881249	0.109909	0.0833589	0.120706	0.109208	0.082003	0.101642	0.110781	0.10211	0.323874	0.300142	0.363746	0.264821	0.389847	0.27826	0.307033	0.394514	0.297661	0.260149	0.326802	0.329394
	AT2G46880	ATPAP14, PAP14	purple acid phosphatase 14	4.02973	0.586216	1.93602	0.122759	267.709	82.2832	38.9443	5.2174	0.00244209	0.00484456	0.00225434	0.334573	0.353419	0.125657	0.00259544	0.0201974	0.00369195	0.0433218	0.0575904	0.0110172	1.323	0.159853	0.0237921	57.2255	47.4938	35.5201	3.47502	0.845269	0.112096	44.7191	31.6456	13.7426
	AT3G07130	ATPAP15, PAP15	purple acid phosphatase 15	1.07702	0.981081	1.13168	0.946201	1.50606	1.33781	1.3719	1.11855	2.21732	1.69944	1.99711	2.41597	2.90577	2.56665	2.37073	2.18234	2.10813	2.8137	2.5302	2.14406	0.120597	0.0963565	0.183416	0.206945	0.223309	0.157552	0.119266	0.162773	0.137161	0.215542	0.189247	0.168554
	AT3G10150	ATPAP16, PAP16	purple acid phosphatase 16	1.49616	0.560272	0.351305	0.118126	27.8027	3.55149	10.4114	1.19419	0.0135903	0.00441609	0.00458392	0.0676302	0.0184831	0.00985871	0.00205455	0.00247429	0.00234634	0.00465227	0.00262283	0.00166472	0.536172	0.0459547	0.0454065	5.27722	3.40451	1.3383	0.600195	0.138387	0.0451123	4.4482	1.93131	0.492235
	AT3G17790	ATACP5, ATPAP17, PAP17	purple acid phosphatase 17	2.04575	0.635062	1.37988	0.601016	30.7442	11.3668	9.54388	4.95089	11.1028	2.76821	3.03861	58.44	49.5757	47.3421	14.5793	3.56513	4.7209	47.794	26.285	23.703	10.5118	0.906377	1.96502	125.449	60.4974	71.6863	15.9986	3.41713	2.93204	106.623	31.4217	41.5917
	AT3G20500	ATPAP18, PAP18	purple acid phosphatase 18	1.08119	1.18681	1.08806	0.788571	1.4638	1.52832	1.60678	1.10764	3.21781	2.59218	2.95737	4.29607	4.82978	4.24397	3.36087	3.05904	3.09071	3.8	3.12864	3.63206	6.95875	2.95648	4.17077	10.1472	6.2059	4.27379	6.09458	4.39295	4.05074	10.3875	6.41283	6.75376
	AT3G46120	ATPAP19, PAP19	purple acid phosphatase 19	0.659461	0.161465	0.776313	0.7073	65.1093	1.56544	15.9416	1.42628	0.00305187	0.00515906	0.00256499	0.00571478	0.00669563	0.00404894	0.00234868	0.00287645	0.00279674	0.00721351	0.00363335	0.00209165	0.00443158	0.00800011	0.00803941	0.539345	0.417822	0.349099	0.0037369	0.00365558	0.0059838	0.13961	0.108251	0.0219125
	AT3G52780	ATPAP20, PAP20	Purple acid phosphatases superfamily protein	0.684295	1.50025	1.27822	0.762184	1.93254	2.23446	4.23691	1.33238	0.0933873	0.0303214	0.0176945	0.150469	0.0849239	0.043744	0.0705383	0.0510576	0.029054	0.0768039	0.0479163	0.0672526	0.0102569	0.00741018	0.0138454	0.154016	0.00995978	0.00495132	0.00353727	0.00722867	0.0131873	0.090582	0.0090201	0.0313889
	AT3G52810	ATPAP21, PAP21	purple acid phosphatase 21	0.810017	0.567622	0.554641	1.731	1.85608	0.729011	1.30065	2.2752	0.00342416	0.0099937	0.00221922	0.00237918	0.00435252	0.00284128	0.00252504	0.00248943	0.00206134	0.00484989	0.00679207	0.00463277	0.00359288	0.00594087	0.00332562	0.00974891	0.00666091	0.00698982	0.00318724	0.00275758	0.00429244	0.00537122	0.00789599	0.00195728
	AT3G52820	ATPAP22, PAP22	purple acid phosphatase 22	0.688206	0.617609	2.55265	2.24454	5.75173	4.78475	5.1617	4.20721	0.727239	0.449104	0.385621	2.88984	2.63136	1.8143	1.64345	1.10617	1.15235	7.42238	5.22106	4.0257	0.225305	0.225237	0.195499	4.28063	1.22324	0.360523	0.208754	0.134647	0.115049	2.05176	0.652137	0.332372
	AT4G13700	ATPAP23, PAP23	purple acid phosphatase 23	0.647847	0.370538	0.82729	0.495709	113.375	59.3291	64.845	35.5498	0.00290913	0.00499359	0.011716	0.363855	0.376891	0.259188	0.00228703	0.00281414	0.0149731	0.229948	0.189456	0.0993804	0.0095817	0.00770412	0.0129029	1.67247	1.21155	0.685025	0.00658409	0.00723301	0.00543824	0.788518	0.460473	0.194485
	AT4G24890	ATPAP24, PAP24	ARABIDOPSIS THALIANA PURPLE ACID PHOSPHATASE 24, purple acid phosphatase 24	1.46893	0.43557	2.18715	1.18093	98.965	3.1276	29.3453	1.68871	0.0836846	0.100209	0.134458	0.366045	0.448162	0.210283	0.194058	0.226684	0.268179	0.527714	0.464404	0.231819	0.087817	0.023363	0.0312668	5.43359	4.52945	2.52641	0.109756	0.0524288	0.0353343	3.27756	1.97013	0.795726
	AT4G36350	ATPAP25, PAP25	ARABIDOPSIS THALIANA PURPLE ACID PHOSPHATASE 25, purple acid phosphatase 25	1.47457	0.4904	0.679023	0.314491	269.23	5.62038	89.5383	2.60309	0.00262493	0.00433992	0.00294749	0.0207876	0.0237209	0.0120897	0.00198706	0.00234141	0.00225953	0.0112746	0.00537337	0.00306074	0.0411678	0.00681588	0.003744	4.10375	3.08731	1.61818	0.131651	0.00518492	0.00493452	2.64085	1.50245	0.609388
	AT5G34850	ATPAP26, PAP26	purple acid phosphatase 26	1.03011	1.06762	0.646251	0.73543	1.12427	0.843665	1.16521	0.960085	5.48216	3.7058	4.36579	4.12473	3.57942	3.60745	3.10993	2.62899	2.92794	2.77986	2.59063	2.94174	2.7613	2.11742	3.02951	3.28281	2.8737	2.66819	2.90839	2.84995	2.33591	3.75129	2.67701	3.05018
	AT5G50400	ATPAP27, PAP27	ARABIDOPSIS THALIANA PURPLE ACID PHOSPHATASE 27, purple acid phosphatase 27	1.10956	1.25195	1.36102	1.24239	1.23549	1.26154	1.39403	1.15158	2.47762	2.15696	3.26056	3.39092	3.14968	3.2756	3.91142	3.04835	3.68437	4.21648	3.43322	4.63437	1.2981	1.20877	1.71807	1.80399	1.57807	1.78586	1.35107	1.50893	1.80634	1.97862	1.88815	2.67032
	AT5G57140	ATPAP28, PAP28	purple acid phosphatase 28	0.745699	1.08282	1.06609	1.10124	0.831603	0.962135	1.20756	0.993852	0.17973	0.159342	0.190462	0.156484	0.178583	0.173843	0.168942	0.200088	0.195519	0.176577	0.189797	0.193592	0.0988452	0.0908632	0.304617	0.126388	0.124593	0.0999185	0.0956174	0.126009	0.0941562	0.133694	0.12508	0.119457
	AT5G63140	ATPAP29, PAP29	purple acid phosphatase 29	1.01867	1.09454	1.81448	1.70637	0.783879	1.33074	0.84226	1.25145	0.394435	0.510635	0.61012	0.73352	0.695517	0.567622	0.777867	0.955615	0.987578	1.0247	1.17	1.20009	3.0292	3.03618	3.19153	1.70881	2.97041	2.78542	3.2648	3.69507	2.57204	2.17494	2.73163	3.12052
Ribonuclease (RNS) genes	AT2G02990	RNS1, ATRNS1	ribonuclease 1	0.916799	0.410286	0.950184	0.463847	82.0504	4.87978	36.7192	2.38214	1.98953	0.882673	1.7179	6.60218	7.00553	7.57914	1.07756	1.10142	2.1806	3.43907	2.33171	4.36274	0.483357	0.258231	0.865801	55.0312	34.0558	31.852	0.60732	0.447133	0.306665	28.6886	18.7239	7.67524
	AT2G39780	RNS2	ribonuclease 2	1.20788	0.809046	1.14377	0.983504	2.76056	1.45363	1.84904	1.24995	18.9499	14.3306	15.6364	24.6506	24.3006	21.7736	19.8797	17.5613	18.1996	26.1304	21.9244	21.6585	12.0408	9.05394	9.9672	36.6788	27.3988	22.7462	14.8812	13.5936	9.46594	32.8976	21.0626	17.4703
	AT1G26820	RNS3	ribonuclease 3	1.18357	1.00988	1.12333	0.995776	1.70301	1.0379	1.4531	0.920044	9.44514	6.21521	6.73555	8.37206	7.62857	6.92197	9.48204	7.47078	7.91215	8.37541	7.07382	7.36766	1.32923	0.832851	0.896193	2.19197	1.79212	1.24745	1.2537	1.47359	0.890386	2.03176	1.6333	1.5209
Anthocyanin biosynthesis - structural genes	AT2G37040	PAL1, ATPAL1	PHE ammonia lyase 1	1.13508	0.71866	0.819796	0.873308	4.06915	1.19678	2.57633	1.2749	7.53004	3.60348	5.47449	7.49923	6.22952	5.45046	4.73698	3.95903	4.36405	5.43033	5.37146	5.81418	0.625565	0.401559	0.625127	3.90634	2.26551	1.19554	0.575107	0.716627	0.557217	2.18846	1.50727	1.19053
	AT3G53260	PAL2, ATPAL2	phenylalanine ammonia-lyase 2	1.10374	0.916891	1.01969	1.17884	1.9843	1.2272	1.64839	1.41874	28.3804	14.6187	20.4729	31.5477	21.9025	22.719	20.7656	18.6902	23.2034	29.4237	25.3886	34.4256	7.14134	4.98184	6.30284	16.5867	13.2925	7.94625	6.78694	8.11976	5.47121	12.6645	11.5687	9.21747
	AT5G04230	PAL3, ATPAL3	phenyl alanine ammonia-lyase 3	1.08495	1.08701	4.33678	2.18788	1.19698	4.33895	1.19925	2.18897	0.00320867	0.00702627	0.024458	0.038879	0.0392384	0.0295255	0.0359653	0.0373508	0.0334802	0.0887706	0.0710196	0.0748252	1.27188	0.915486	1.24073	1.06951	1.75155	1.3226	1.27622	1.30487	1.10794	1.29486	1.65186	1.4878
	AT3G10340	PAL4	phenylalanine ammonia-lyase 4	0.99634	0.85132	1.69305	1.3412	1.41397	1.13111	1.20816	0.896043	0.398838	0.287941	0.427971	0.289587	0.305899	0.80292	0.67726	0.559674	0.629267	0.529618	0.569213	0.569213	0.0853496	0.0686867	0.0649914	0.135132	0.123218	0.0646867	0.0755999	0.073667	0.0676641	0.120068	0.0655396	0.0844496
	AT2G30490	REF3, CYP73A5, ATC4H	REDUCED EPRDERMAL FLUORESCENCE 3, CINNAMATE 4-HYDROXYLASE, cinnamate-4-hydroxylase	1.10661	0.884057	0.994946	0.891307	1.82973	1.25028	1.46175	1.12004	60.4429	46.4139	56.4469	73.9434	69.2484	60.4429	60.1655	49.9189	51.9302	61.5223	53.5545	66.5132	14.1781	12.5347	20.0234	38.3978	28.205	20.1278	14.2791	19.1768	17.6106	27.2703	24.1528	22.8671
	At1g51680	AT4CL1, 4CL.1, 4CL1	ARABIDOPSIS THALIANA 4-COUMARATE:COA LIGASE 1, 4-coumarate:CoA ligase 1	0.967571	1.14668	1.10897	1.74456	1.2927	0.925674	1.53199	1.4562	1.262	0.86045	1.1965	2.09698	0.265139	1.85354	1.2884	1.0709	1.28428	1.94858	1.62791	1.72495	0.53687	0.268447	0.342015	0.775614	0.415198	0.330648	0.317556	0.424306	0.331377	0.698794	0.482005	0.476637
	AT3G21240	AT4CL2, 4CL2	4-coumarate:CoA ligase 2	0.946454	0.675929	1.22732	1.01332	3.7152	1.73216	2.65329	1.43013	2.68962	2.22265	3.2469	4.51814	4.68703	4.76358	3.30653	3.109	3.49069	4.87149	4.24482	5.07588	0.259681	0.122591	0.296947	1.44846	0.714766	0.468228	0.204416	0.192704	0.203457	0.744085	0.432445	0.465241
	AT1G65060	4CL3	4-coumarate:CoA ligase 3	0.872348	0.773703	0.131467	0.215126	2.73811	0.870692	2.42848	1.42476	0.41321	0.0739475	0.0990827	0.261532	0.137821	0.055443	0.0213608	0.0190917	0.0168686	0.0377375	0.0232024	0.0227225	0.0686318	0.0564613	0.0556541	0.287624	0.18083	0.0851194	0.0511752	0.0481998	0.0580413	0.304922	0.0673064	0.0999086
	AT3G21230	4CL5	4-coumarate:CoA ligase 5	0.962713	0.827924	1.33154	1.00531	2.36143	2.20604	2.03081	1.66557	5.53726	3.07191	5.56613	9.65234	9.58884	10.9825	7.29873	4.76263	6.43016	10.3171	9.86803	10.1442	1.17093	0.852485	1.27061	3.18101	2.62558	1.99971	0.987874	1.38362	0.827952	1.96246	2.42032	1.99551
	AT5G13930	ATCHS, TT4, CHS	TRANSPARENT TESTA 4, CHALCONE SYNTHASE, Chalcone and stilbene synthase family protein	0.795461	0.269793	0.037311	0.0167158	20.5954	0.810017	6.98524	0.362898	68.3267	27.6991	19.1155	45.8511	27.8574	15.0533	2.49079	1.42575	0.529141	0.9993	0.467012	0.192434	2.43197	1.1971	1.4789	47.627	35.3501	22.3405	1.25609	2.10139	0.821026	15.0458	9.75422	5.03292
	AT3G55120	AtCHI, A11, CFI, TT5	TRANSPARENT TESTA 5, CHALCONE FLAVANONE ISOMERASE, Chalcone-flavanone isomerase family protein	0.919799	0.523318	0.036515	0.0505918	3.5946	0.729789	2.04514	1.01113	13.8821	4.11649	2.8168	7.55568	4.50776	1.83694	0.305318	0.203416	0.126186	0.248926	0.155036	0.209926	1.1505	0.815462	1.30135	6.05025	4.05561	2.31105	0.866581	1.04991	1.04425	2.72427	1.76174	1.69334
	AT3G51240	TT6, F3'H, F3H	TRANSPARENT TESTA 6, flavanone 3-hydroxylase	0.740621	0.219479	0.0449008	0.0212989	15.7404	0.82914	4.66459	0.393306	13.0085	3.26938	3.58264	8.23917	4.12968	2.55257	0.49738	0.260853	0.10631	0.206202	0.142089	0.0286415	0.436398	0.199788	0.190025	7.1836	4.54806	1.97763	0.223286	0.273159	0.11035	1.67548	0.884617	0.460888
	AT5G07990	CYP75B1, D501, TT7	TRANSPARENT TESTA 7, CYTOCHROME P450 75B1, Cytochrome P450 superfamily protein	1.07925	0.324663	0.04197	0.0414265	9.939	0.575759	2.98988	0.568303	2.30966	0.524558	0.75654	1.15731	0.453482	0.333337	0.0503176	0.0493311	0.0272991	0.0250821	0.0204045	0.0243019	0.195616	0.115314	0.147121	3.11522	1.81503	0.576258	0.204457	0.177515	0.114945	0.855645	0.465986	0.279655
	AT5G08640	ATFLS1, FLS	flavonol synthase 1	0.636036	0.321669	0.0120946	0.00504142	4.97156	0.80292	2.51431	0.334685	46.8757	13.7963	12.9747	29.5239	17.6882	8.31699	0.809288	0.255457	0.0718051	0.236928	0.0720641	0.0325949	2.09992	1.03438	1.33897	10.4187	7.88766	4.3488	0.893329	1.30513	0.64185	3.28314	2.22043	1.63166
	AT5G63580	ATFLS2, FLS2	flavonol synthase 2	0.831686	0.720099	0.423487	0.344912	2.60761	0.766362	2.25775	0.62417	0.746918	0.592384	0.781531	0.709567	0.498576	0.439947	0.368027	0.255279	0.279543	0.237925	0.123687	0.217013	0.0641905	0.0288109	0.0497025	0.211845	0.128311	0.0599587	0.0612066	0.0343003	0.0251877	0.118327	0.0789137	0.0651737
	AT5G63590	ATFLS3, FLS3, FLS	flavonol synthase 3	1.22152	1.15123	1.01586	0.957528	2.51977	1.01525	2.37477	0.956954	1.72875	1.05654	1.43562	1.50035	1.31469	1.39111	1.5244	1.25785	1.43362	1.43505	1.10794	1.51513	0.0513803	0.0183799	0.0353308	0.136777	0.0746832	0.052256	0.0460052	0.0349164	0.0378585	0.123823	0.0888683	0.0740141
	AT5G63595	ATFLS4, FLS4	flavonol synthase 4	0.725568	0.558054	0.59754	0.592029	1.98728	1.16187	1.52847	1.15116	1.71755	0.704477	0.980101	1.51725	1.2214	1.00371	0.734328	0.538267	0.64012	0.797479	0.622507	0.777478	0.0621503	0.0465327	0.0796989	0.133054	0.132576	0.10255	0.0332567	0.0584081	0.0453248	0.0692107	0.0660264	0.0687967
	AT5G63600	ATFLS5, FLS5	flavonol synthase 5	0.697304	0.57851	1.23467	1.59148	1.85058	0.888193	1.53531	1.14488	6.94693	5.06726	7.31919	5.92986	4.91504	6.19412	8.32281	6.94415	8.3905	8.97372	7.54662	10.7456	0.0659473	0.0539337	0.0892602	0.190615	0.120718	0.0874402	0.0415981	0.0463284	0.0558548	0.100169	0.0549737	0.0707431
	AT5G43935	ATFLS6, FLS6	flavonol synthase 6	0.808587	0.734695	0.225012	0.714004	0.639331	0.272477	0.580906	0.864619	0.012674	0.0043866	0.0197836	0.00259414	0.00248844	0.00344683	0.00207582	0.00247405	0.0024399	0.00176236	0.00266807	0.00172246	0.0107828	0.00700242	0.00394503	0.00580347	0.00281132	0.004771	0.00960377	0.00317293	0.00516784	0.00515185	0.0024857	0.00241055
	AT5G42800	M318, TT3, DFR	dihydroflavonol 4-reductase	0.210178	0.221773	0.288883	0.231055	25.7225	0.965959	27.1416	0.772595	0.0624181	0.00451252	0.00300614	0.0204433	0.0035147	0.0106212	0.0022299	0.00310668	0.00294661	0.00193858	0.00271354	0.00178953	0.254692	0.117185	0.0824635	10.4051	4.75169	0.847216	0.028912	0.0365162	0.0216446	2.53172	0.843412	0.213974
	AT4G22880	TT18, TDS4, ANS, LDOX	TANNIN DEFICIENT SEED 4, ANTHOCYANIDIN SYNTHASE, leucoanthocyanidin dioxygenase	0.260757	0.244885	0.355155	0.662744	30.7503	0.511248	28.8786	0.954024	0.0389725	0.00987055	0.00223995	0.00992896	0.00395371	0.00293309	0.00858791	0.00211289	0.0021273	0.00949965	0.00233954	0.00150811	0.0857774	0.0322061	0.0265268	3.69803	1.86843	0.308387	0.0101701	0.0218141	0.00585652	1.02922	0.347184	0.0875715
	AT5G54060	UGT79B1, UF3GT	UDP-glucose:flavonoid 3-o-glucosyltransferase	0.258748	0.234414	0.473375	0.68571	34.0728	0.689929	30.8684	0.9994	0.220976	0.0747206	0.0738293	0.107475	0.0693978	0.0536754	0.0415275	0.0622996	0.0499816	0.0456478	0.0624181	0.0453022	0.263764	0.100359	0.052539	13.5923	5.29943	0.763761	0.0248698	0.0482722	0.0200686	3.31249	0.974627	0.219501
	AT4G14090	UGT75C1	UDP-Glycosyltransferase superfamily protein	0.764678	0.225455	0.282484	0.634998	15.259	0.847978	4.4989	1.90618	0.21295	0.0999385	0.138858	0.157694	0.107862	0.105938	0.0334769	0.0552382	0.0360229	0.055172	0.0827609	0.101044	0.372768	0.178637	0.195969	12.3037	3.54735	1.06226	0.20089	0.188926	0.153739	2.34363	0.696282	0.325595
	AT5G17050	UGT78D2	UDP-glucosyl transferase 78D2	1.06876	0.498044	0.120172	0.106828	4.87766	0.987578	2.273	0.87792	8.8304	3.71582	4.96394	7.41422	5.07791	4.16702	0.694058	0.651551	0.625065	0.588605	0.583156	0.557217	1.98655	1.04613	1.56424	13.8821	8.50794	3.19408	1.79661	1.58709	1.3918	6.42181	3.17053	2.28897
Anthocyanin biosynthesis - regulatory genes (positive regulators)	AT3G62610	PFG2, ATMYB11	PRODUCTION OF FLAVONOL GLYCOSIDES 2, myb domain protein 11	1.35812	0.301004	0.443614	0.202388	1.64411	1.85077	0.364389	0.844368	0.0151266	0.00486932	0.00453015	0.0156232	0.00816744	0.0165776	0.00341663	0.00341527	0.00249641	0.00309521	0.00293543	0.00193007	0.00412454	0.00762213	0.00418855	0.0216143	0.0053852	0.00502766	0.00357783	0.0166574	0.0055348	0.00220308	0.00274768	0.00263651
	AT2G47460	PFG1, ATMYB12	PRODUCTION OF FLAVONOL GLYCOSIDES 1, myb domain protein 12	0.398944	0.235691	0.0424696	0.0161205	4.51272	0.977491	2.66606	0.371032	3.73818	1.8002	3.04804	3.85164	2.06762	2.4056	0.230248	0.0945903	0.0721434	0.0893673	0.0410403	0.0218818	0.0207294	0.00843893	0.00958362	0.186002	0.0431316	0.0192047	0.00389135	0.00448777	0.00609553	0.017487	0.00934139	0.0123488
	AT5G49330	PFG3, ATMYB111	PRODUCTION OF FLAVONOL GLYCOSIDES 3, ARABIDOPSIS MYB DOMAIN PROTEIN 111, myb domain protein 111	1.05665	0.586118	0.56496	0.13706	4.48737	4.42543	2.48913	1.07362	0.0067218	0.00576471	0.00515494	0.0900131	0.0265905	0.00723301	0.00255143	0.0045954	0.00307208	0.00366144	0.00406476	0.00299503	0.203824	0.153033	0.272396	1.13428	0.608353	1.1126	0.175556	0.218515	0.261296	0.727603	0.313142	0.67848
	AT1G56650	ATMYB75, SIAA1, PAP1	SUC-INDUCED ANTHOCYANIN ACCUMULATION 1, MYELOBLASTOSIS PROTEIN 75, MYB DOMAIN PROTEIN 75, production of anthocyanin pigment 1	0.568379	0.347972	0.255245	0.204955	28.6647	2.16034	17.5491	1.7347	0.182665	0.00396044	0.00586472	0.0241059	0.010564	0.167982	0.0123167	0.00257604	0.00222366	0.00514207	0.0454929	0.00157437	0.393215	0.0146107	0.0595047	7.317	2.07156	0.531209	0.0583906	0.0234356	0.045872	2.89939	0.694544	0.16847
	AT1G66390	PAP2, AtMYB90	PRODUCTION OF ANTHOCYANIN PIGMENT 2, myb domain protein 90	0.371527	0.358808	0.77064	0.77533	42.6759	0.948823	41.2149	0.954596	0.00262625	0.00442449	0.00227472	0.00265291	0.0025443	0.00334496	0.0020754	0.00248098	0.00234939	0.00237324	0.00263915	0.0016801	0.0399311	0.00682611	0.00383418	1.83914	0.447938	0.0985984	0.00346445	0.00316216	0.00489227	0.858473	0.097989	0.0446054
	AT1G66370	ATMYB113	myb domain protein 113	1.07237	1.23269	0.679793	0.926075	2.61178	2.97368	3.00226	4.05101	0.0055083	0.00568855	0.0192182	0.0233094	0.0228227	0.0297657	0.0039648	0.00314356	0.0151781	0.0158942	0.0267105	0.0296231	0.120212	0.0201732	0.0220863	0.285247	0.0961544	0.0347909	0.101713	0.0264897	0.0245143	0.176736	0.0534024	0.18938
	AT1G66380	ATMYB114	myb domain protein 114	0.873075	0.404057	0.760053	0.717081	1.52491	0.925859	0.705722	0.873512	0.00254506	0.00446226	0.00223347	0.00247059	0.00248894	0.00327381	0.00199363	0.00242748	0.00230126	0.00168414	0.00267662	0.00164667	0.00389836	0.0068043	0.00384493	0.0166607	0.00485862	0.00446762	0.00338975	0.00410643	0.00487615	0.00435165	0.00245139	0.00223637
	AT4G09820	AtTT8, BHLH42, TT8, bHLH042	TRANSPARENT TESTA 8, basic helix-loop-helix (bHLH) DNA-binding superfamily protein	0.675884	0.216904	0.78503	1.0532	11.1924	0.836998	3.59185	1.12292	0.0169108	0.00714173	0.00495529	0.00822152	0.00939009	0.00454558	0.00389251	0.0113379	0.00656042	0.00628996	0.00844061	0.00772186	0.0642098	0.0520578	0.0531307	1.4212	0.654358	0.26775	0.017306	0.0551444	0.0574581	0.282493	0.111336	0.0807902
	AT5G41315	MYC6.2, GL3	GLABROUS 3, GLABRA 3, basic helix-loop-helix (bHLH) DNA-binding superfamily protein	2.3781	0.854305	1.15866	0.895864	2.07273	1.59424	0.744606	1.23265	0.194232	0.153478	0.198017	0.323421	0.284165	0.260253	0.245686	0.239524	0.156031	0.264954	0.267376	0.242756	0.0155982	0.0124629	0.0265879	0.0588891	0.0379229	0.0206096	0.0382811	0.027684	0.0655921	0.040393	0.029496	0.0240866
	AT1G63650	AtEGL3, EGL1, ATMYC-2, EGL3	ENHANCER OF GLABRA 3, basic helix-loop-helix (bHLH) DNA-binding superfamily protein	1.02696	0.744681	1.31132	1.46707	2.30758	1.01461	1.6733	1.13511	0.208503	0.196695	0.238044	0.208816	0.221153	0.2208	0.240845	0.320139	0.285504	0.272287	0.338714	0.349099	0.0240096	0.0236215	0.0436305	0.0566933	0.0615073	0.0871957	0.0225753	0.0367359	0.0323158	0.046296	0.048811	0.0555651
	AT5G24520	ATTTG1, URM23, TTG1	UNARMED 23, TRANSPARENT TESTA GLABRA 1, Transducin/WD40 repeat-like superfamily protein	1.07312	1.16587	1.15789	1.25316	1.04449	1.06848	1.13477	1.15639	5.49589	4.9382	5.73679	5.92808	6.09275	5.25826	5.85034	6.18669	6.67788	7.23985	6.87093	7.51349	6.95388	6.2059	6.89433	6.64989	8.63134	5.90678	7.86325	8.04861	5.80953	8.60893	8.56	7.2907
Anthocyanin biosynthesis - regulatory genes (negative regulators)	AT1G71030	MYBL2, ATMYBL2	ARABIDOPSIS MYB-LIKE 2, MYB-like 2	1.05996	1.34487	1.99804	4.80056	0.62056	0.158987	0.787362	0.381988	0.507073	0.594937	0.658362	0.151511	0.0956461	0.0550783	1.25634	1.24135	1.01582	0.518093	0.417404	0.408322	8.60721	6.22766	5.00982	9.46121	5.01182	1.35337	9.22207	9.34929	3.70914	10.7521	6.31419	2.29929
	AT2G46410	CPC	CAPRICE, Homeodomain-like superfamily protein	1.08676	0.875115	1.0218	0.929663	1.60197	1.19487	1.28999	1.08712	2.07301	1.95209	2.22955	2.51306	2.67086	2.29309	2.00091	2.44416	1.96816	2.54238	2.72563	1.78461	0.361968	0.183379	0.199428	0.533658	0.333404	0.305869	0.305288	0.266895	0.208524	0.398479	0.30413	0.300953
	AT5G67420	ASL39, LBD37	ASYMMETRIC LEAVES2-LIKE 39, LOB domain-containing protein 37	1.18444	1.30521	1.49038	1.558	1.04781	0.831077	1.15465	0.868779	4.06616	3.03831	3.59592	2.98619	2.93586	2.90868	5.4521	5.1146	5.27406	4.6025	3.90282	5.36878	5.65251	3.87792	4.50956	5.62826	5.81302	3.47571	6.67988	5.41948	4.53715	8.11326	6.42631	4.84962
	AT3G49940	LBD38	LOB domain-containing protein 38	1.18073	1.39976	0.867361	0.9757	0.884234	0.936256	1.04826	1.0532	22.4188	21.5937	20.6002	18.4304	21.7041	20.4606	18.3458	20.3728	17.411	18.289	18.8121	22.0961	12.6051	12.9877	16.1658	9.77961	14.4068	12.9864	17.637	16.0226	15.4159	15.4947	17.1586	18.8743
	AT4G37540	LBD39	LOB domain-containing protein 39	1.02501	1.21669	1.1649	1.35328	1.16133	0.925149	1.37851	1.07476	10.3284	12.174	11.7412	8.68068	11.4284	11.7835	11.1998	16.3692	12.7292	13.5814	13.8974	15.3498	6.41347	7.06816	9.80409	7.84597	8.16535	10.8656	6.65454	7.43798	9.66973	9.19997	9.31662	14.6275
Anthocyanin biosynthesis - transport gene	AT5G17220	GST26, TT19, ATGSTF12	TRANSPARENT TESTA 19, GLUTATHIONE S-TRANSFERASE 26, ARABIDOPSIS THALIANA GLUTATHIONE S-TRANSFERASE PHI 12, glutathione S-transferase phi 12	0.55757	0.267198	0.296038	0.483003	19.1193	0.806031	9.16233	1.31508	0.353561	0.125168	0.152072	0.178941	0.188567	0.104444	0.0841967	0.0616427	0.0336413	0.0690379	0.105621	0.0544594	0.618907	0.289066	0.31816	18.2069	7.86561	2.77791	0.233634	0.250349	0.168689	4.15703	1.89971	0.960982
High-affinity phosphate transpor genes - PHT1 family	AT5G43350	PHT1;1, ATPT1	ARABIDOPSIS THALIANA PHOSPHATE TRANSPORTER 1, phosphate transporter 1;1	1.15816	0.734915	1.4547	1.07208	5.71198	2.01987	3.62456	1.4886	2.94645	2.35514	2.50353	4.96891	5.09979	5.64969	3.51732	3.68621	4.12473	5.51075	5.98706	5.34681	0.130916	0.0828851	0.072505	0.467479	0.689354	0.454981	0.104215	0.0916022	0.128029	0.352361	0.386084	0.4278
	AT5G43370	PHT1;2, APT1, PHT2	ARABIDOPSIS PHOSPHATE TRANSPORTER 1, phosphate transporter 2	1.63668	0.547569	1.68091	1.35631	22.454	4.97537	7.51224	4.01458	2.93117	2.53603	2.21976	12.2252	15.4144	10.7844	3.89775	4.58459	4.38548	18.948	16.2517	16.466	0.0493065	0.0591014	0.0538959	1.54481	1.36424	0.843665	0.0934433	0.0860609	0.0856231	0.930531	0.628261	0.499324
	AT5G43360	PHT1;3, ATPT4, PHT3	PHOSPHATE TRANSPORTER 3, phosphate transporter 1;3	0.791837	0.574513	0.697235	1.97968	1.27609	3.55208	0.925859	10.0855	0.00295872	0.00528967	0.00616665	0.0132561	0.0181715	0.0179566	0.00318342	0.0028684	0.00358248	0.0344585	0.0318984	0.0305314	0.00437303	0.00791576	0.00433038	0.00287702	0.0174573	0.0062019	0.00368974	0.00361559	0.0055787	0.0022593	0.00994883	0.00262782
	AT2G38940	PHT1;4, ATPT2	ARABIDOPSIS THALIANA PHOSPHATE TRANSPORTER 2, phosphate transporter 1;4	1.51296	0.570657	0.760763	0.583059	32.2763	13.8391	12.174	10.6065	0.964062	0.416612	0.437622	6.11167	8.18006	9.31849	0.635782	0.343317	0.354552	6.09336	3.75129	4.03982	0.527134	0.122126	0.163916	10.3243	5.37146	6.39809	0.725713	0.250074	0.201372	7.23695	2.93175	3.10775
	AT2G32830	PHT1;5, PHT5	PHOSPHATE TRANSPORTER 5, phosphate transporter 1;5	1.31482	0.385583	1.76797	1.5511	28.5389	8.87969	8.36927	7.79046	0.0528869	0.0540795	0.0495883	0.850526	0.412302	0.283172	0.200168	0.0644994	0.0607068	1.48989	0.569783	0.436529	0.11213	0.0860695	0.083693	8.10758	2.12039	1.0921	0.202018	0.107121	0.084839	3.07068	0.980689	0.3574
	AT5G43340	PHT1;6, PHT6	PHOSPHATE TRANSPORTER 6, phosphate transporter 1;6	0.80153	0.880528	0.770461	1.06666	0.690159	0.953674	0.758181	1.32031	0.00265662	0.00449226	0.00223727	0.0026294	0.00258508	0.00340708	0.00204901	0.00251647	0.00236826	0.00633225	0.00266167	0.00166755	0.00402391	0.00696401	0.0038642	0.00266887	0.00285924	0.00466485	0.00346549	0.00324545	0.00495777	0.00314859	0.00285267	0.00270569
	AT3G54700	PHT1;7	phosphate transporter 1;7	0.999967	0.257089	0.47336	0.289018	41.7751	5.61739	10.7403	3.42979	0.0236758	0.0361131	0.106746	0.277232	0.306634	0.19031	0.0139413	0.0352355	0.0197066	0.130955	0.0704044	0.0423622	0.0463887	0.0594631	0.0466492	3.26807	2.11277	1.35866	0.0483495	0.0555707	0.0478875	0.908282	0.6827	0.257072
	AT1G20860	PHT1;8	phosphate transporter 1;8	0.868142	0.598577	2.8092	1.82358	4.29979	7.69882	2.96467	4.99764	0.048485	0.0340134	0.0524078	0.37102	0.358653	0.296384	0.175731	0.104895	0.103944	0.899425	0.502028	0.529671	0.0425362	0.052476	0.0580471	0.324231	0.209549	0.151601	0.0302215	0.0589657	0.0475725	0.196853	0.126034	0.0890373
	AT1G76430	PHT1;9	phosphate transporter 1;9	0.803911	0.442905	2.28736	1.28861	93.8345	14.1083	51.697	7.9481	0.0452795	0.0359581	0.0283196	0.528612	0.627884	0.39012	0.148778	0.0519071	0.0714541	0.898975	0.661133	0.466172	0.00479875	0.0088583	0.00476671	0.771052	0.48646	0.446329	0.00419946	0.00399145	0.00628054	0.475494	0.221618	0.138028
Lipid remodeling genes	AT4G31780	UGT81A1, EMB2797, MGDA, MGD1	UDP-glycosyl transferase 81A1, MONOGALACTOSYLDIACYLGLYCEROL SYNTHASE A, EMBRYO DEFECTIVE 2797, monogalactosyl diacylglycerol synthase 1	1.11127	1.04429	1.18554	1.12543	1.55509	1.35531	1.46136	1.2866	1.70353	1.70267	1.96246	2.30689	2.66179	2.30781	1.93905	2.19504	2.22844	2.53096	2.86309	2.78765	13.8696	10.2165	11.1931	20.7159	19.2941	14.9229	14.3622	13.557	11.1786	22.0145	18.8008	16.4118
	AT5G20410	ATMGD2, MGD2	ARABIDOPSIS THALIANA MONOGALACTOSYLDIACYLGLYCEROL SYNTHASE 2, monogalactosyldiacylglycerol synthase 2	2.55546	0.578529	1.20784	0.764194	39.6094	7.09389	8.96714	4.48827	0.513451	0.315278	0.396373	3.18993	3.19185	2.24971	0.65856	0.414203	0.414493	3.53707	2.24701	1.28621	1.41058	0.400396	0.205666	22.2981	20.5385	15.762	2.39002	1.23245	0.658099	16.9032	11.5225	7.17642
	AT2G11810	ATMGD3, MGDC	MONOGALACTOSYL DIACYLGLYCEROL SYNTHASE 3, monogalactosyldiacylglycerol synthase type C	2.95185	0.527468	1.07133	0.711059	201.489	28.6628	36.0041	19.024	0.247536	0.179353	0.196794	6.06358	7.67985	4.41806	0.278956	0.196931	0.195558	7.62094	4.67533	2.07591	2.44147	0.156939	0.0393523	61.1054	44.4916	45.3677	4.48438	0.888963	0.097286	50.4408	21.5548	16.6482
	AT4G33030	SQD1	sulfoquinovosyldiacylglycerol 1	1.57549	0.700403	1.03984	0.654751	8.41739	5.32866	3.74205	3.35527	2.549	2.13038	2.46847	12.7726	14.7199	10.7876	2.70851	2.4225	2.29699	10.6931	8.08815	6.5824	18.0402	11.3192	12.6026	126.09	116.117	104.826	26.5625	23.6603	16.013	105.057	77.0458	65.1505
	AT5G01220	SQD2	sulfoquinovosyldiacylglycerol 2	1.47624	0.610099	0.702624	0.483115	14.6699	5.94847	6.06277	4.09009	2.65355	1.91095	2.24678	14.4472	16.7015	9.93834	1.89838	1.54357	1.34864	9.50293	7.20014	3.95191	7.7253	2.79743	2.45813	75.3316	54.5381	40.8211	10.0815	5.21167	3.25275	58.3582	33.3214	19.5857
	AT3G11670	DGD1	DIGALACTOSYL DIACYLGLYCEROL DEFICIENT 1, UDP-Glycosyltransferase superfamily protein	1.11279	0.642	1.26871	1.04596	4.637	1.82163	2.67522	1.5018	0.620829	0.451175	0.611647	1.08015	1.03407	0.927187	0.764984	0.672401	0.680179	1.24098	0.942141	1.01359	1.18922	0.62594	0.836273	5.82699	4.17452	2.55155	1.2175	1.06046	0.664381	3.97013	2.35514	1.75646
	AT4G00550	DGD2	digalactosyl diacylglycerol deficient 2	1.01305	0.848855	1.1089	1.00602	2.36537	2.01395	1.98199	1.82711	1.76685	1.26731	1.69554	3.29993	3.32743	2.82441	1.94527	1.51847	1.7526	4.05845	2.75881	2.82018	1.22299	0.946391	1.23504	3.69655	2.33965	2.18737	1.31482	0.943556	1.19794	3.08978	1.86507	2.00792
	AT3G03530	NPC4	non-specific phospholipase C4	0.966862	0.324945	0.997869	0.470434	173.296	13.4252	58.2416	6.32915	0.18804	0.0656577	0.0761538	1.61963	1.40846	0.997304	0.187252	0.078238	0.0637682	1.09406	0.58077	0.372768	0.0195457	0.00691474	0.0102898	3.56014	1.47846	1.37506	0.0216078	0.0109721	0.00530185	1.21933	0.622507	0.327162
	AT3G03540	NPC5	non-specific phospholipase C5	0.825114	0.898077	0.893687	1.03341	0.946107	1.2143	1.02977	1.40415	0.0599946	0.0464119	0.0447976	0.0695994	0.0722372	0.0444229	0.0494843	0.0395496	0.0454929	0.0649979	0.0501769	0.0755772	0.03401	0.0299089	0.0332633	0.0297181	0.035611	0.0270762	0.0184222	0.0370384	0.0278562	0.0263971	0.0336514	0.0233654

## Sheet: 35S BBX32-SRDX
Supplementary Table S1. Microarray analysis of phosphate starvation responsive genes in hy5-215 and 35S:BBX32-SRDX.
Functional category	Locus	Common name	Annotation	Fold change (35S:BBX32-SRDX/Col-0)				Fold change (Pi deficient/sufficient)				Processed signal
				Shoot		Root		Col-0		35S:BBX32-SRDX		Pi sufficient root of Col-0			Pi deficient root of Col-0			Pi sufficient root of 35S:BBX32-SRDX			Pi deficient root of 35S:BBX32-SRDX			Pi sufficient shoot of Col-0			Pi deficient shoot of Col-0			Pi sufficient shoot of 35S:BBX32-SRDX			Pi deficient shoot of 35S:BBX32-SRDX
				Pi sufficient	Pi deficient	Pi sufficient	Pi deficient	Shoot	Root	Shoot	Root	Replicate 1	Replicate 2	Replicate 3	Replicate 1	Replicate 2	Replicate 3	Replicate 1	Replicate 2	Replicate 3	Replicate 1	Replicate 2	Replicate 3	Replicate 1	Replicate 2	Replicate 3	Replicate 1	Replicate 2	Replicate 3	Replicate 1	Replicate 2	Replicate 3	Replicate 1	Replicate 2	Replicate 3
Purple acid phosphatase (PAP) genes	AT1G13750	PAP1	Purple acid phosphatases superfamily protein	1.06424	0.677635	1.00608	0.747581	10.8199	2.76948	6.96389	2.0672	2.13962	2.10187	1.85634	5.57758	6.20228	5.10644	1.8682	2.28737	1.96199	4.09796	4.73133	3.80542	1.39368	0.976092	0.783891	11.3938	10.7077	10.4401	1.09172	1.01795	1.07154	6.93274	9.14397	5.95521
	AT1G13900	PAP2	Purple acid phosphatases superfamily protein	0.893074	0.878586	0.999199	0.881525	1.0503	1.03834	1.03277	0.905841	2.02188	2.18321	1.97333	2.32948	1.95174	2.10929	2.1365	2.10187	1.93021	1.8545	2.02617	1.70924	1.8444	1.66656	1.69578	1.87946	1.93168	1.64983	1.55177	1.55146	1.5381	1.45207	1.83795	1.50396
	AT1G14700	PAP3, ATPAP3	purple acid phosphatase 3	1.1606	1.55096	0.949075	0.916951	0.722769	0.476569	0.904792	0.451016	0.494707	0.377343	0.326453	0.197388	0.167568	0.191501	0.458281	0.369299	0.30757	0.187829	0.175735	0.143742	4.5159	4.12369	3.45489	2.25693	2.77005	3.44359	4.78838	4.93892	4.22813	4.58671	4.12897	3.89185
	AT1G25230	PAP4	Calcineurin-like metallo-phosphoesterase superfamily protein	1.11486	1.61561	1.19559	1.40886	0.549459	0.790007	0.769228	0.922936	8.4472	6.15192	7.13064	7.43447	4.74315	5.12593	9.86118	8.01713	7.95906	8.77109	7.50627	7.50627	4.3462	3.11065	4.55989	1.82513	1.62118	3.2253	5.57019	3.20024	4.71592	3.89575	2.25542	4.26134
	AT1G52940	PAP5, ATPAP5	purple acid phosphatase 5	0.790042	0.290783	0.960459	0.655972	233.158	1.48354	95.1015	1.03508	0.00367343	0.00722099	0.00357341	0.00613269	0.00712645	0.00641174	0.00353626	0.0043849	0.00468632	0.00361269	0.00546901	0.00392015	0.030994	0.0168955	0.0222399	6.01139	4.41717	5.42935	0.0135784	0.0192681	0.0176061	1.80803	1.34503	1.45007
	AT1G56360	PAP6, ATPAP6	purple acid phosphatase 6	0.988675	0.999223	1.0234	2.77108	0.981809	3.34458	0.993016	9.10808	0.00391697	0.00415381	0.00565539	0.0140174	0.0174403	0.0127597	0.00374954	0.00465445	0.00561231	0.0321205	0.0599685	0.0329651	0.0038989	0.00399378	0.00393667	0.00372073	0.00383682	0.00405654	0.0040191	0.00367557	0.00399511	0.0038542	0.00379438	0.00394606
	AT2G01880	PAP7, ATPAP7	purple acid phosphatase 7	0.95367	0.327123	1.55276	1.41843	8.78776	1.91046	2.83114	1.76781	5.63568	8.77976	5.92727	14.5619	13.319	9.66423	12.4464	10.558	7.39278	20.3079	19.7467	13.319	0.0407646	0.0497868	0.0229065	0.536219	0.195288	0.212719	0.0287534	0.0268152	0.0370405	0.0911161	0.0842627	0.0808313
	AT2G01890	PAP8, ATPAP8	purple acid phosphatase 8	0.841809	0.426235	0.841272	0.834692	2.05444	0.791555	1.07236	0.779112	17.2736	19.1366	15.332	17.2736	13.3919	10.3471	17.6911	14.7394	11.1834	11.9477	11.9722	9.50294	1.07936	0.935048	0.739227	2.78699	1.91262	1.13554	0.721982	0.920211	0.644852	1.14147	0.63751	0.608313
	AT2G03450	PAP9, ATPAP9	purple acid phosphatase 9	0.916837	0.956865	0.967286	0.998103	0.998883	0.962984	1.00531	0.993632	0.289575	0.288651	0.250944	0.275574	0.296209	0.228643	0.324103	0.288564	0.19645	0.315543	0.312426	0.181632	0.0899517	0.094089	0.121176	0.101645	0.10516	0.0907491	0.0968173	0.0746534	0.106726	0.0767532	0.0799193	0.123011
	AT2G16430	ATPAP10, PAP10	purple acid phosphatase 10	1.1258	0.75568	0.707779	0.569297	3.68598	1.6906	2.48893	1.36292	4.45757	5.26387	4.19999	7.38935	8.60878	7.47002	3.31993	3.50177	2.99596	4.13453	4.92234	4.30724	5.96544	5.80822	4.29869	20.9374	19.7918	17.7997	6.14765	6.04787	5.61198	17.0307	16.9265	10.6508
	AT2G18130	PAP11, ATPAP11	purple acid phosphatase 11	1.24142	0.242478	1.23196	0.686939	67.8335	3.20883	15.8379	1.77147	0.00347872	0.00953724	0.00997023	0.0171339	0.0260819	0.0196121	0.00506969	0.00801176	0.0139432	0.00979063	0.018176	0.015541	0.00949401	0.00343024	0.00549968	0.42447	0.323021	0.35543	0.00344524	0.00685522	0.00749589	0.0733779	0.0869582	0.101423
	AT2G27190	ATPAP12	ARABIDOPSIS THALIANA PURPLE ACID PHOSPHATASE 1, purple acid phosphatase 12	0.911703	0.71742	0.901379	0.752911	3.99385	2.29128	3.13468	1.91686	5.69458	5.42237	4.00159	12.736	11.9968	9.7032	5.092	4.63619	3.82158	7.51307	9.30638	8.66528	5.35717	4.66325	3.44008	20.4558	18.1223	14.714	4.63198	4.61319	3.03178	13.4128	14.7936	10.0098
	AT2G32770	PAP13, ATPAP13	purple acid phosphatase 13	1.14958	1.18782	0.947314	0.969446	0.706294	0.952864	0.730159	0.971489	0.109479	0.0933164	0.11992	0.0838536	0.099128	0.123554	0.0871242	0.0937855	0.124853	0.0917836	0.0970759	0.103113	0.414042	0.393772	0.434575	0.2266	0.329719	0.319126	0.563313	0.429589	0.433477	0.316444	0.350569	0.352263
	AT2G46880	ATPAP14, PAP14	purple acid phosphatase 14	0.547088	0.507179	1.14895	0.0543999	234.9	20.8261	247.718	0.986005	0.00354101	0.00333207	0.00352192	0.0713945	0.0700221	0.0750275	0.00393187	0.00383984	0.00417028	0.00438007	0.00335151	0.00404991	1.64556	0.283969	0.0568068	37.7074	26.9566	33.3395	0.107816	0.0397896	0.0815458	19.3852	15.2067	14.7797
	AT3G07130	ATPAP15, PAP15	purple acid phosphatase 15	0.94637	1.16315	0.963549	0.924163	0.877825	1.16623	1.0778	1.11827	2.25747	2.01615	1.48439	2.43226	2.19766	1.97622	1.96563	1.85001	1.63626	2.07702	2.09363	1.9088	0.201402	0.211204	0.214324	0.17161	0.195221	0.183705	0.187639	0.197649	0.208251	0.220442	0.210081	0.207345
	AT3G10150	ATPAP16, PAP16	purple acid phosphatase 16	0.741675	0.551004	0.865985	0.579424	13.9409	1.44334	10.8129	0.978591	0.00564859	0.00472137	0.00348729	0.00635982	0.00614586	0.00663426	0.00532472	0.00332843	0.00331423	0.00344224	0.00423087	0.00337439	0.397332	0.347634	0.152543	4.00268	3.80446	3.17403	0.265333	0.348949	0.0844206	2.52569	2.20934	1.40073
	AT3G17790	ATACP5, ATPAP17, PAP17	purple acid phosphatase 17	1.17406	0.606397	0.941535	0.595012	17.1955	7.12069	8.02309	4.53759	6.87693	6.95445	4.3537	43.4913	45.8182	36.7869	7.09506	6.13016	3.9675	23.7495	31.1338	20.579	7.2545	6.83515	1.41334	74.3142	70.2175	43.9089	5.01535	9.02261	2.1351	38.1747	57.0797	21.6342
	AT3G20500	ATPAP18, PAP18	purple acid phosphatase 18	1.04691	0.875601	0.983847	0.806476	1.39979	1.17737	1.16591	0.960286	3.11363	2.39794	2.57949	3.11873	3.13245	3.15753	2.87394	2.61249	2.42223	2.8094	2.28792	2.48885	4.15252	4.56137	3.62872	6.66721	5.76667	4.8241	4.47178	4.56519	3.85773	5.5514	5.67226	3.911
	AT3G46120	ATPAP19, PAP19	purple acid phosphatase 19	0.844052	0.0433812	0.96428	0.642378	50.6335	1.63837	2.38941	1.04721	0.00386167	0.00360782	0.00359746	0.00475463	0.00788255	0.00539279	0.00357797	0.00353393	0.0035499	0.00361211	0.0039732	0.00357746	0.00363706	0.00762686	0.00368518	0.265657	0.176719	0.20523	0.00375236	0.00355804	0.00381013	0.00386167	0.00369258	0.0194372
	AT3G52780	ATPAP20, PAP20	Purple acid phosphatases superfamily protein	1.55198	1.42157	1.10576	0.945327	7.01824	0.940276	5.2962	0.78177	0.0250078	0.195093	0.0286889	0.0373333	0.0426654	0.0318225	0.0435594	0.0553347	0.037062	0.0268591	0.043196	0.0351395	0.0182282	0.0179576	0.00622133	0.0998051	0.201735	0.0270409	0.0115584	0.0166105	0.0192681	0.125166	0.0156767	0.0793063
	AT3G52810	ATPAP21, PAP21	purple acid phosphatase 21	1.09059	0.860239	1.00254	1.31632	4.69446	1.15801	3.06137	1.47437	0.00328946	0.0032125	0.00332025	0.00324203	0.00482157	0.00327872	0.00324345	0.00336395	0.00323518	0.0049241	0.00507756	0.00451521	0.00325804	0.00324095	0.00324172	0.0340512	0.00854164	0.00322885	0.00326131	0.00412636	0.00323404	0.0199851	0.00849199	0.00322765
	AT3G52820	ATPAP22, PAP22	purple acid phosphatase 22	0.978866	0.39837	1.88628	2.03895	12.5707	3.42814	4.87949	3.7408	0.522505	0.549607	0.467779	1.45586	2.19247	1.64189	1.0862	1.07632	0.758756	3.06329	4.84717	2.95848	0.128154	0.165478	0.131174	2.7301	1.43579	1.01451	0.142785	0.178607	0.0974648	1.05217	0.701272	0.325903
	AT4G13700	ATPAP23, PAP23	purple acid phosphatase 23	1.63857	0.408611	0.772945	0.144679	169.987	20.2712	69.5611	3.82127	0.00743654	0.0126565	0.00424624	0.136108	0.179872	0.120168	0.00565539	0.00896213	0.00361035	0.0189841	0.0231005	0.019963	0.00835082	0.00369479	0.00569989	1.22689	0.768354	0.884067	0.00401342	0.013358	0.00467222	0.478514	0.400732	0.27774
	AT4G24890	ATPAP24, PAP24	ARABIDOPSIS THALIANA PURPLE ACID PHOSPHATASE 24, purple acid phosphatase 24	1.09436	0.475426	1.3194	0.802215	78.9223	2.85422	42.1625	1.8499	0.0643196	0.0419563	0.0676854	0.147999	0.130644	0.213075	0.0557419	0.0791646	0.0815458	0.110862	0.104532	0.182698	0.0905003	0.0172938	0.0384476	2.97141	2.10844	3.15399	0.0221295	0.0302759	0.0495176	1.37025	1.10117	1.39683
	AT4G36350	ATPAP25, PAP25	ARABIDOPSIS THALIANA PURPLE ACID PHOSPHATASE 25, purple acid phosphatase 25	0.672905	0.42311	1.00281	0.374162	438.294	2.72603	272.599	1.01263	0.0034577	0.00335448	0.00323555	0.0100403	0.00818462	0.00917195	0.00337052	0.00333153	0.00336653	0.00347486	0.00330671	0.00341551	0.10421	0.0035608	0.00349697	2.47739	1.80062	2.74703	0.00364377	0.003463	0.00353626	1.386	0.79888	0.73115
	AT5G34850	ATPAP26, PAP26	purple acid phosphatase 26	1.02915	0.959937	0.737078	0.651126	1.10472	0.94473	1.02998	0.837821	4.50664	4.71868	3.71605	4.69736	3.88062	3.60273	3.74975	3.13978	2.65268	2.57949	2.59211	2.65268	3.2819	3.05822	2.89172	3.65861	3.3582	3.18454	3.36232	3.18537	2.95361	3.20821	3.33837	3.21272
	AT5G50400	ATPAP27, PAP27	ARABIDOPSIS THALIANA PURPLE ACID PHOSPHATASE 27, purple acid phosphatase 27	1.09282	1.1441	1.06619	1.01277	0.960119	1.05721	1.00471	0.999646	2.39258	2.40636	2.658	3.04026	2.34599	2.46113	2.72406	2.47681	2.73972	2.9632	2.74927	2.19492	1.19046	1.03858	1.19213	1.15174	1.0483	1.07718	1.31467	1.12853	1.29646	1.289	1.19542	1.26318
	AT5G57140	ATPAP28, PAP28	purple acid phosphatase 28	0.950787	1.0345	0.926706	0.94114	0.798319	1.00993	0.865388	1.02203	0.149448	0.144874	0.140232	0.161671	0.138968	0.138655	0.131391	0.127012	0.143621	0.129868	0.137637	0.142785	0.159246	0.15842	0.15497	0.134858	0.121875	0.120675	0.147131	0.152599	0.149557	0.124438	0.136771	0.127736
	AT5G63140	ATPAP29, PAP29	purple acid phosphatase 29	1.25935	1.7538	1.26418	1.29239	0.64464	1.02771	0.874213	1.07258	0.334431	0.388071	0.453796	0.27774	0.40567	0.547862	0.290395	0.562928	0.668729	0.35543	0.552088	0.677434	2.17067	3.91705	3.98039	1.23206	2.45578	2.94304	3.42554	4.30113	4.38618	3.08863	3.12319	4.36359
Ribonuclease (RNS) genes	AT2G02990	RNS1, ATRNS1	ribonuclease 1	0.774125	0.396097	1.09803	0.440402	43.925	7.54455	22.1291	3.16163	0.591367	0.693272	0.366897	4.02416	3.84365	3.77394	0.771347	0.452568	0.49054	1.56664	1.36919	2.17259	0.914931	0.475655	0.362418	50.6179	16.8593	14.8644	0.357172	0.415761	0.383402	9.37917	11.8127	4.49508
	AT2G39780	RNS2	ribonuclease 2	0.975815	0.769046	0.943397	0.7709	2.21298	1.56012	1.74061	1.27019	13.2472	17.0986	15.4179	23.8449	24.1842	22.6018	13.6579	14.6133	14.5619	16.7741	19.9327	17.7448	11.3938	10.3471	9.79516	25.6638	22.0591	22.0847	10.8304	10.1589	9.74641	18.3342	18.6499	16.5031
	AT1G26820	RNS3	ribonuclease 3	0.872582	0.845665	1.07622	0.98539	0.998376	0.978791	0.972198	0.885917	6.82749	6.97127	7.24175	5.98169	7.15037	7.49234	7.0299	7.70426	7.92209	7.80667	5.80429	6.28875	1.12003	1.00166	0.945904	0.992056	0.921567	1.12482	1.00205	0.918893	0.761981	0.815653	0.834987	0.909663
Anthocyanin biosynthesis - structural genes	AT2G37040	PAL1, ATPAL1	PHE ammonia lyase 1	1.09759	0.664201	1.00285	0.990646	4.75235	0.919398	2.82626	0.897182	6.89418	8.34152	4.28138	7.5929	6.06287	3.98143	7.73898	6.95445	4.5053	5.94919	5.68901	4.9771	0.74258	0.754495	0.536725	4.87918	3.37362	1.7264	0.736585	0.97328	0.542487	2.72406	2.58001	1.15582
	AT3G53260	PAL2, ATPAL2	phenylalanine ammonia-lyase 2	1.13731	0.957908	0.918224	1.03353	1.64053	0.838861	1.37805	0.942403	33.6316	34.8932	23.2084	29.547	29.4425	18.4338	33.6316	29.709	20.9628	32.8553	26.7894	19.8828	8.95465	7.33689	5.53322	15.7926	11.4514	8.83727	9.25193	8.70069	6.59999	13.2564	11.3068	9.25193
	AT5G04230	PAL3, ATPAL3	phenyl alanine ammonia-lyase 3	1.03328	1.17818	1.86828	2.61817	1.04869	1.88633	1.13398	2.65837	0.0121569	0.0136739	0.0138334	0.0223281	0.0252034	0.0273801	0.025778	0.0210828	0.0268746	0.0703703	0.0647632	0.0584034	1.15676	1.1619	1.07297	1.03901	0.863558	1.61436	1.1831	0.993299	1.31138	1.55859	1.00307	1.4095
	AT3G10340	PAL4	phenylalanine ammonia-lyase 4	0.966562	0.781232	1.49509	1.94811	1.28844	0.72268	1.03726	0.96665	0.483916	0.314332	0.484162	0.332897	0.254483	0.324652	0.601399	0.567821	0.695216	0.784216	0.446683	0.562652	0.0946562	0.0981664	0.0807533	0.11987	0.11592	0.114515	0.0886112	0.0978136	0.0780901	0.0604467	0.110285	0.101689
	AT2G30490	REF3, CYP73A5, ATC4H	REDUCED EPRDERMAL FLUORESCENCE 3, CINNAMATE 4-HYDROXYLASE, cinnamate-4-hydroxylase	1.35022	1.00643	0.933025	0.841241	1.86045	0.931513	1.37641	0.849925	80.2105	83.1014	68.9862	83.7844	72.5125	60.5302	91.7168	68.1217	57.6565	68.5938	59.5654	53.4843	14.3482	12.5707	12.2299	31.6715	23.7842	18.1223	16.9802	17.256	18.2774	25.6638	26.2878	20.0029
	At1G51680	AT4CL1, 4CL.1, 4CL1	ARABIDOPSIS THALIANA 4-COUMARATE:COA LIGASE 1, 4-coumarate:CoA ligase 1	1.21436	1.06664	1.08569	1.03763	2.01598	1.08234	1.71197	1.02956	1.29031	1.05682	0.724093	1.50658	1.01227	0.812068	1.44949	1.00552	0.85593	1.20636	1.09769	0.996919	0.334794	0.415863	0.307394	0.918128	0.849584	0.388177	0.402817	0.615361	0.295156	0.81425	0.940895	0.467989
	AT3G21240	AT4CL2, 4CL2	4-coumarate:CoA ligase 2	1.24377	0.792516	1.07752	1.09634	3.99096	1.20235	2.47111	1.22614	3.85871	3.34169	2.98515	4.63744	3.99954	3.60736	4.49104	3.31906	3.21049	5.1581	4.13236	4.12472	0.257121	0.310881	0.253312	1.50396	1.0413	0.702838	0.343468	0.371091	0.304411	1.05945	0.976675	0.516658
	AT1G65060	4CL3	4-coumarate:CoA ligase 3	1.03214	0.690157	0.817966	0.604246	1.55786	1.07654	1.10314	0.761194	0.0942682	0.252855	0.0922217	0.146624	0.164391	0.0944393	0.0953075	0.159124	0.0750275	0.0799193	0.10972	0.0566823	0.0958918	0.121231	0.0706828	0.129718	0.185	0.126863	0.0877982	0.161079	0.0602296	0.0771642	0.130858	0.0974648
	AT3G21230	4CL5	4-coumarate:CoA ligase 5	0.931059	0.618013	1.19491	1.35589	6.28963	1.24001	3.66026	1.35783	5.56262	4.78006	4.19648	5.90657	6.95445	5.04965	6.65425	5.80822	4.92402	10.8833	6.31703	6.64883	0.832557	0.901657	1.00808	9.7032	3.9975	2.80495	0.897606	0.715807	0.928548	3.91611	3.48845	1.62055
	AT5G13930	ATCHS, TT4, CHS	TRANSPARENT TESTA 4, CHALCONE SYNTHASE, Chalcone and stilbene synthase family protein	1.21625	0.489561	0.822109	0.604719	5.15346	0.845213	2.05515	0.619309	40.7204	70.2175	49.6693	44.4917	50.0527	36.2693	41.9173	51.6659	34.8213	26.08	29.709	23.0114	3.14593	2.82385	1.49644	10.8703	11.6096	11.8127	2.10626	4.15606	2.25593	4.09909	7.11213	5.65763
	AT3G55120	AtCHI, A11, CFI, TT5	TRANSPARENT TESTA 5, CHALCONE FLAVANONE ISOMERASE, Chalcone-flavanone isomerase family protein	1.19557	0.737895	0.740784	0.650819	1.93887	0.724014	1.18651	0.63625	6.68035	14.2632	7.14144	5.51334	9.09001	5.06663	5.64304	9.98728	4.83739	4.46631	5.24276	2.86549	1.21135	1.67842	1.08169	2.38899	2.83674	2.33041	1.50924	1.98957	1.24971	1.82445	2.28155	1.50483
	AT3G51240	TT6, F3'H, F3H	TRANSPARENT TESTA 6, flavanone 3-hydroxylase	1.08391	0.410903	0.661555	0.303894	4.02533	1.03106	1.52211	0.467382	4.63335	9.35327	3.95791	5.34218	6.89709	4.76046	3.70149	5.78415	2.2455	1.88025	2.17444	1.16375	0.649942	0.502897	0.244227	2.15448	1.65872	1.33451	0.470588	0.668585	0.292635	0.596502	0.8452	0.595399
	AT5G07990	CYP75B1, D501, TT7	TRANSPARENT TESTA 7, CYTOCHROME P450 75B1, Cytochrome P450 superfamily protein	1.10415	0.506642	0.411825	0.198685	2.62842	0.825657	1.16707	0.379182	0.521527	1.58734	0.476617	0.531086	0.834289	0.444692	0.265405	0.574408	0.173837	0.0784381	0.230143	0.0767173	0.248836	0.242057	0.236227	0.942266	0.489683	0.490296	0.274126	0.3288	0.201402	0.311395	0.274844	0.307994
	AT5G08640	ATFLS1, FLS	flavonol synthase 1	1.11736	0.746571	0.631423	0.383461	2.56567	0.875057	1.6646	0.522469	21.9712	40.2585	17.5433	21.4434	27.3096	17.0307	14.8795	25.237	10.3538	8.72292	11.7436	5.34045	1.37239	2.23637	0.941873	2.28059	5.43821	3.39442	1.18814	2.66092	1.22133	1.86889	3.89283	2.39103
	AT5G63580	ATFLS2, FLS2	flavonol synthase 2	1.20981	1.04236	0.670035	0.44376	1.32124	0.599741	1.13954	0.393856	0.8932	0.565024	0.60676	0.489931	0.433033	0.293858	0.632722	0.451893	0.304603	0.258842	0.147713	0.135724	0.116439	0.105205	0.0829067	0.180865	0.123402	0.102612	0.155426	0.128248	0.0891678	0.2057	0.127212	0.0983846
	AT5G63590	ATFLS3, FLS3, FLS	flavonol synthase 3	1.28119	1.08782	0.917574	0.777372	1.19961	0.811791	1.04671	0.689245	2.24881	1.75037	1.40456	1.90101	1.38893	1.11886	2.03897	1.6339	1.28191	1.53622	0.970329	0.923324	0.0953075	0.0529522	0.0455161	0.0772013	0.070951	0.0659541	0.0710848	0.0930674	0.0609995	0.0719778	0.0874034	0.0725016
	AT5G63595	ATFLS4, FLS4	flavonol synthase 4	0.977841	0.714161	0.846793	0.834871	1.3751	0.937506	0.997706	0.927309	1.24449	1.10682	0.79733	1.18838	0.967599	0.784058	0.963402	0.94456	0.727743	0.970554	0.802101	0.673364	0.0549892	0.077608	0.0653456	0.0635668	0.0920932	0.116492	0.0485263	0.0820858	0.0649137	0.0428282	0.0719062	0.0801374
	AT5G63600	ATFLS5, FLS5	flavonol synthase 5	0.830725	0.802315	1.41812	2.09397	1.23703	0.707679	1.21989	1.03321	9.1242	9.40678	8.18593	7.91506	5.99259	5.06366	14.4369	12.5349	10.9664	14.8936	13.3086	11.0343	0.159012	0.239581	0.17293	0.218681	0.18889	0.267613	0.11592	0.147423	0.198513	0.187639	0.133155	0.225859
	AT5G43935	ATFLS6, FLS6	flavonol synthase 6	1.03317	0.806986	1.63877	1.09155	1.49366	0.734586	1.05834	0.832168	0.00377593	0.00366175	0.0128861	0.0036414	0.00352424	0.00356651	0.0138405	0.00355288	0.00361374	0.00372823	0.00389411	0.00408699	0.0038573	0.00389643	0.00376143	0.00791568	0.0043492	0.00493763	0.00380796	0.00427956	0.00381401	0.00372296	0.00512474	0.00381337
	AT5G42800	M318, TT3, DFR	dihydroflavonol 4-reductase	1.16613	0.176359	0.679533	0.965793	11.0391	0.522474	3.61275	0.694479	0.0296452	0.00693697	0.00435926	0.0034511	0.00460018	0.00343447	0.0170318	0.00385454	0.00396022	0.00348228	0.00340229	0.00394562	0.415465	0.0972956	0.0970323	2.2796	1.32263	1.36213	0.0916588	0.261348	0.0573831	0.542363	0.140887	0.251478
	AT4G22880	TT18, TDS4, ANS, LDOX	TANNIN DEFICIENT SEED 4, ANTHOCYANIDIN SYNTHASE, leucoanthocyanidin dioxygenase	1.10024	0.218419	0.767828	0.998447	9.38454	0.688328	4.30951	0.801426	0.0205372	0.0035385	0.00335922	0.00332931	0.00325912	0.00329817	0.00802538	0.0032985	0.00329356	0.00330112	0.00332183	0.00324715	0.175157	0.0480832	0.0363834	0.85359	0.528813	0.446892	0.0355177	0.126713	0.0168328	0.228489	0.0896657	0.0974182
	AT5G54060	UGT79B1, UF3GT	UDP-glucose:flavonoid 3-o-glucosyltransferase	1.00044	0.180366	0.727758	0.720373	12.7999	0.831454	4.86374	0.777488	0.147484	0.0472383	0.0404095	0.0380816	0.0505018	0.0471632	0.0584034	0.0371884	0.0404095	0.0243329	0.036873	0.0373544	0.398357	0.115041	0.115678	2.71063	2.09011	1.55362	0.0689728	0.261586	0.0641179	0.635028	0.263694	0.280559
	AT4G14090	UGT75C1	UDP-Glycosyltransferase superfamily protein	1.06681	0.212269	0.666702	0.833856	7.87048	0.629949	2.02881	0.792033	0.139352	0.0713274	0.0637253	0.065753	0.0474972	0.0479279	0.0800658	0.0462913	0.0494917	0.0433412	0.0415896	0.0463419	0.234352	0.170927	0.164221	1.85148	1.59384	1.04913	0.118439	0.325728	0.129611	0.367995	0.281707	0.274049
	AT5G17050	UGT78D2	UDP-glucosyl transferase 78D2	1.09699	0.581284	0.680541	0.323369	2.57827	1.21475	1.37121	0.565484	3.24033	6.61077	4.10349	5.54934	6.63128	3.81034	2.57891	4.52804	2.3014	1.81959	2.51345	1.00286	1.45088	1.7414	1.17204	4.03729	3.88062	3.1922	1.34229	1.91949	1.48093	2.09625	2.54648	1.81443
Anthocyanin biosynthesis - regulatory genes (positive regulators)	AT3G62610	PFG2, ATMYB11	PRODUCTION OF FLAVONOL GLYCOSIDES 2, myb domain protein 11	1.26	1.07864	1.14839	0.513891	3.10714	0.720845	1.40304	0.38594	0.0141837	0.0128928	0.0089545	0.00694253	0.0113133	0.00712328	0.00893823	0.00939842	0.0186795	0.0035595	0.00505087	0.00415007	0.00372903	0.00354673	0.0035608	0.00428588	0.0253845	0.00361432	0.00374926	0.00618189	0.00367343	0.00866532	0.00571744	0.00357415
	AT2G47460	PFG1, ATMYB12	PRODUCTION OF FLAVONOL GLYCOSIDES 1, myb domain protein 12	1.0566	0.557165	0.879674	0.410833	2.27465	1.48521	1.13168	0.661339	2.2065	5.16905	3.905	4.85412	7.52009	3.12749	2.32658	4.65523	2.67109	1.67307	3.81251	1.19115	0.0287379	0.0354198	0.0176519	0.0432665	0.0931119	0.047473	0.0272864	0.0400772	0.0192188	0.0326097	0.0426216	0.0218409
	AT5G49330	PFG3, ATMYB111	PRODUCTION OF FLAVONOL GLYCOSIDES 3, ARABIDOPSIS MYB DOMAIN PROTEIN 111, myb domain protein 111	1.35564	0.897545	0.954985	0.239609	2.30335	7.83062	1.54478	1.09169	0.00415007	0.00372524	0.00640693	0.0397896	0.0466396	0.00886974	0.00374274	0.00443609	0.00494762	0.00383376	0.00606992	0.00436676	0.174211	0.317686	0.224401	0.326635	0.963402	0.449388	0.268177	0.455721	0.245319	0.281475	0.787575	0.455392
	AT1G56650	ATMYB75, SIAA1, PAP1	SUC-INDUCED ANTHOCYANIN ACCUMULATION 1, MYELOBLASTOSIS PROTEIN 75, MYB DOMAIN PROTEIN 75, production of anthocyanin pigment 1	0.852612	0.211551	0.305205	0.467674	23.5604	0.821667	6.19569	0.885719	0.0755787	0.018126	0.00831318	0.0113183	0.0325186	0.00433243	0.00915961	0.00509855	0.00426588	0.0047652	0.00691001	0.00333393	0.527638	0.406941	0.0202982	5.76275	3.25419	1.05082	0.180692	0.666749	0.0117117	1.35974	0.947637	0.112919
	AT1G66390	PAP2, AtMYB90	PRODUCTION OF ANTHOCYANIN PIGMENT 2, myb domain protein 90	2.1726	0.176532	0.985899	0.989918	59.3319	1.01094	3.91252	1.01346	0.00342599	0.00341712	0.00337607	0.00338798	0.00363068	0.00331358	0.00340309	0.00333185	0.00334003	0.00345259	0.00337303	0.00338518	0.0125552	0.0117175	0.00341521	1.08841	0.489931	0.169031	0.0150224	0.0505018	0.0034541	0.0560225	0.192173	0.0145176
	AT1G66370	ATMYB113	myb domain protein 113	0.714547	0.569615	0.647868	1.99206	10.3742	0.784246	13.7103	2.87034	0.0155071	0.0163994	0.0149387	0.0121893	0.0180055	0.00700103	0.0133096	0.013812	0.00363096	0.0224916	0.0301039	0.0172164	0.0692932	0.0334145	0.0191317	0.565308	0.485579	0.161316	0.0136374	0.0448831	0.011547	0.38213	0.203552	0.0989991
	AT1G66380	ATMYB114	myb domain protein 114	0.970332	0.611647	0.975066	1.00412	2.13877	0.977502	1.28007	1.00636	0.00384765	0.00354819	0.00365275	0.00364587	0.00348249	0.00366551	0.0036753	0.00347486	0.00361893	0.00373803	0.00349742	0.00360264	0.00395095	0.0038573	0.00390946	0.00801857	0.0113939	0.00560163	0.00398482	0.00359639	0.0037926	0.00594763	0.00493763	0.0036964
	AT4G09820	AtTT8, BHLH42, TT8, bHLH042	TRANSPARENT TESTA 8, basic helix-loop-helix (bHLH) DNA-binding superfamily protein	0.989621	0.344273	0.884364	1.2488	3.4971	0.746502	1.28446	1.03014	0.0211424	0.0171431	0.0148052	0.0152698	0.0151631	0.00936843	0.0155827	0.0124965	0.017577	0.0135092	0.0155579	0.0171966	0.0934471	0.0765781	0.0921793	0.393453	0.272496	0.250944	0.0652445	0.0968173	0.0927669	0.121019	0.0913224	0.0978982
	AT5G41315	MYC6.2, GL3	GLABROUS 3, GLABRA 3, basic helix-loop-helix (bHLH) DNA-binding superfamily protein	0.923685	1.11754	0.971591	0.764286	0.837563	1.72121	1.01526	1.35955	0.122453	0.19645	0.154378	0.210619	0.319497	0.280559	0.109995	0.183207	0.167334	0.160605	0.250704	0.209188	0.039185	0.02981	0.0213823	0.0327622	0.0281089	0.0156865	0.0246489	0.0320803	0.022792	0.0270409	0.0312995	0.0221792
	AT1G63650	AtEGL3, EGL1, ATMYC-2, EGL3	ENHANCER OF GLABRA 3, basic helix-loop-helix (bHLH) DNA-binding superfamily protein	1.39751	1.17685	1.27824	1.02939	1.0669	1.52239	0.870953	1.22104	0.0859508	0.0971239	0.0897069	0.132024	0.129611	0.152204	0.0758014	0.146016	0.130026	0.0934874	0.16319	0.170616	0.0461916	0.0380816	0.0475748	0.0409914	0.059221	0.0360628	0.0571104	0.0698511	0.05337	0.0484507	0.0610587	0.0475215
	AT5G24520	ATTTG1, URM23, TTG1	UNARMED 23, TRANSPARENT TESTA GLABRA 1, Transducin/WD40 repeat-like superfamily protein	1.05845	1.04876	0.927722	0.93121	1.03825	0.977006	1.02856	0.980125	5.20237	4.94504	5.18885	4.88688	5.13796	4.94338	4.80253	4.61438	4.80988	4.35244	4.69042	4.89419	5.77221	5.67964	6.18627	6.00267	5.87464	6.43614	6.10727	6.14765	6.40225	6.24741	6.38792	6.55284
Anthocyanin biosynthesis - regulatory genes (negative regulators)	AT1G71030	MYBL2, ATMYBL2	ARABIDOPSIS MYB-LIKE 2, MYB-like 2	1.01579	0.840022	0.609437	0.477782	1.31734	0.66306	1.09704	0.464031	1.01978	0.560242	0.580914	0.954217	0.330513	0.269227	0.618689	0.348391	0.348391	0.214679	0.209188	0.154913	11.2497	11.9567	4.67106	18.4908	11.4228	6.31942	9.50294	12.4464	5.42583	13.7151	10.3288	5.52418
	AT2G46410	CPC	CAPRICE, Homeodomain-like superfamily protein	1.03161	0.86843	0.984144	0.920723	1.05335	1.40511	0.891043	1.31829	1.19837	1.87748	1.80873	1.90918	2.41735	2.41423	1.30208	1.53871	1.89259	1.90221	1.9766	2.28893	0.373123	0.333717	0.293935	0.413709	0.315207	0.325284	0.348867	0.363007	0.315118	0.333178	0.269147	0.307757
	AT5G67420	ASL39, LBD37	ASYMMETRIC LEAVES2-LIKE 39, LOB domain-containing protein 37	1.04836	1.11821	1.15418	1.49792	1.04113	0.672527	1.09577	0.876096	3.22601	3.39777	3.54958	2.17067	2.32166	2.34798	3.33678	4.22453	4.20576	3.13167	3.59277	3.53021	4.34886	5.20386	4.66181	4.95088	4.07962	5.59943	4.29391	5.16599	5.4311	5.76275	5.29557	4.99815
	AT3G49940	LBD38	LOB domain-containing protein 38	0.946543	1.22842	0.823162	0.769017	0.858679	0.795972	1.1056	0.745332	29.819	31.4291	26.5031	24.4299	25.6638	19.9327	26.9156	24.8676	20.5549	18.4908	18.8813	16.2354	13.9048	16.2988	16.2829	12.736	11.4813	15.5604	15.2907	12.6534	15.6909	20.4014	11.3801	16.9959
	AT4G37540	LBD39	LOB domain-containing protein 39	1.02948	1.14769	1.06998	1.19091	1.00989	0.832025	1.1294	0.927187	13.4437	13.4336	13.6136	11.3801	12.2126	10.0809	15.8544	14.919	12.5256	14.1441	12.7085	12.9956	7.30018	10.0809	9.16504	9.15459	9.43445	7.6974	8.01713	10.1706	8.9942	11.2698	11.7519	7.43736
Anthocyanin biosynthesis - transport gene	AT5G17220	GST26, TT19, ATGSTF12	TRANSPARENT TESTA 19, GLUTATHIONE S-TRANSFERASE 26, ARABIDOPSIS THALIANA GLUTATHIONE S-TRANSFERASE PHI 12, glutathione S-transferase phi 12	0.919034	0.273573	0.756531	0.674025	9.89419	0.810998	3.54503	0.736979	0.222037	0.185513	0.152088	0.140829	0.139135	0.159487	0.18828	0.129263	0.110233	0.0862676	0.107626	0.101423	0.625928	0.374464	0.309186	5.29889	3.85256	3.37943	0.25301	0.540334	0.281313	1.33988	1.16886	0.893742
High-affinity phosphate transpor genes - PHT1 family	AT5G43350	PHT1;1, ATPT1	ARABIDOPSIS THALIANA PHOSPHATE TRANSPORTER 1, phosphate transporter 1;1	0.780684	0.642687	1.18196	1.00976	3.64455	1.44778	2.93727	1.18573	3.14665	2.96934	4.5907	3.67484	5.71438	5.74321	3.47106	4.26477	4.62096	5.67606	4.50795	3.99643	0.131333	0.204599	0.138438	0.405559	0.517172	0.736121	0.0807151	0.151056	0.136932	0.365144	0.327799	0.289979
	AT5G43370	PHT1;2, APT1, PHT2	ARABIDOPSIS PHOSPHATE TRANSPORTER 1, phosphate transporter 2	0.738656	0.392238	1.1355	0.707745	7.46814	3.2093	3.93152	2.03621	5.25097	7.52333	5.58483	17.8416	23.5556	17.3086	7.36345	7.6493	5.51511	12.6997	18.2953	10.9877	0.115138	0.226145	0.167696	1.1931	1.23551	1.10361	0.101376	0.135941	0.123156	0.510091	0.488089	0.390642
	AT5G43360	PHT1;3, ATPT4, PHT3	PHOSPHATE TRANSPORTER 3, phosphate transporter 1;3	0.950542	0.605253	1.02389	1.056	2.56371	2.44002	1.82579	2.72328	0.00715279	0.0120919	0.00399806	0.0183177	0.0272222	0.0100264	0.00691834	0.00834675	0.00565374	0.0150295	0.0335632	0.0111747	0.00786827	0.0049144	0.00476227	0.0164627	0.01274	0.0143174	0.00532472	0.00376262	0.00671136	0.00935657	0.010771	0.00575507
	AT2G38940	PHT1;4, ATPT2	ARABIDOPSIS THALIANA PHOSPHATE TRANSPORTER 2, phosphate transporter 1;4	0.990288	0.576718	0.641213	0.508283	16.8817	8.06401	9.86451	6.46649	1.2022	0.9278	0.489805	7.21818	6.5749	5.43821	0.78154	0.531603	0.343107	3.07102	3.68896	2.92761	0.334431	0.498099	0.249726	6.5207	6.76386	4.38865	0.294799	0.628676	0.206581	3.31296	4.90463	2.18097
	AT2G32830	PHT1;5, PHT5	PHOSPHATE TRANSPORTER 5, phosphate transporter 1;5	1.15251	0.248836	0.838576	0.660969	14.6604	2.24014	2.97704	1.78117	0.0416612	0.099128	0.0513813	0.116727	0.139298	0.129157	0.0448574	0.0501847	0.0479279	0.0679179	0.0929816	0.0947401	0.131759	0.110722	0.126759	3.09144	1.24499	1.17617	0.194384	0.122603	0.110912	0.675818	0.39573	0.246993
	AT5G43340	PHT1;6, PHT6	PHOSPHATE TRANSPORTER 6, phosphate transporter 1;6	1.00951	16.6426	0.960067	1.12733	1.13664	0.951747	22.2862	1.12029	0.00322573	0.0041512	0.00323633	0.00327609	0.00334153	0.00334894	0.00341466	0.00333393	0.00329625	0.00343263	0.00385358	0.0039549	0.00345136	0.00344361	0.00345792	0.00478918	0.00347614	0.00350306	0.00354075	0.00339903	0.00351223	0.229715	0.00342491	0.00341926
	AT3G54700	PHT1;7	phosphate transporter 1;7	0.807	0.206743	0.948999	0.180337	31.0832	6.61881	7.74333	1.16996	0.0183073	0.0192479	0.0195882	0.103209	0.16254	0.113111	0.0186894	0.0163507	0.0191317	0.0210828	0.0157702	0.027116	0.0293042	0.0284301	0.0285938	1.17894	0.735963	0.775792	0.0224656	0.0259639	0.0211896	0.178106	0.166908	0.188027
	AT1G20860	PHT1;8	phosphate transporter 1;8	0.918015	0.58741	1.51474	1.15127	2.44113	4.62798	1.55155	3.54001	0.0747254	0.0798031	0.029254	0.27155	0.344771	0.173476	0.115385	0.123402	0.0425289	0.290226	0.435575	0.194576	0.0568889	0.059681	0.081616	0.17503	0.148174	0.143975	0.0433877	0.0665609	0.0714982	0.0836878	0.0977668	0.0898769
	AT1G76430	PHT1;9	phosphate transporter 1;9	0.693561	0.431186	2.36041	1.06454	102.845	11.1275	67.7656	5.02323	0.0436561	0.0474972	0.0333968	0.469543	0.518578	0.391041	0.108889	0.122294	0.0672063	0.464223	0.664852	0.360861	0.0123196	0.00372682	0.0055596	0.798533	0.627954	0.418095	0.00414374	0.0039027	0.00387509	0.352354	0.311667	0.148866
Lipid remodeling genes	AT4G31780	UGT81A1, EMB2797, MGDA, MGD1	UDP-glycosyl transferase 81A1, MONOGALACTOSYLDIACYLGLYCEROL SYNTHASE A, EMBRYO DEFECTIVE 2797, monogalactosyl diacylglycerol synthase 1	0.897455	0.847538	1.04099	1.21257	1.45381	1.1788	1.37169	1.34268	1.69357	1.4329	1.95424	1.83987	2.02491	2.02661	1.75883	1.57424	1.92678	2.91048	1.82214	2.34242	10.9948	10.5772	10.9948	16.1282	15.2622	15.9614	9.54691	9.78941	9.87843	12.8016	13.8362	13.4437
	AT5G20410	ATMGD2, MGD2	ARABIDOPSIS THALIANA MONOGALACTOSYLDIACYLGLYCEROL SYNTHASE 2, monogalactosyldiacylglycerol synthase 2	0.737008	0.6223	0.928273	0.559486	20.3331	6.10093	15.5406	3.73862	0.328887	0.394094	0.370986	2.2236	2.58466	1.84961	0.255121	0.404808	0.364305	1.17984	1.51106	1.0417	1.6397	0.692962	0.417104	14.3994	11.3801	14.9327	0.694482	0.555503	0.411162	7.70426	9.22626	7.78151
	AT2G11810	ATMGD3, MGDC	MONOGALACTOSYL DIACYLGLYCEROL SYNTHASE 3, monogalactosyldiacylglycerol synthase type C	0.435831	0.512416	0.908197	0.474538	86.321	14.4244	91.7403	7.76648	0.182381	0.332616	0.146959	3.32228	3.35007	2.20283	0.170078	0.202184	0.174023	1.60969	1.67029	0.970329	1.54606	0.773121	0.140603	35.8352	33.1248	27.1309	0.160782	0.340672	0.107252	15.2477	21.4434	12.5981
	AT4G33030	SQD1	sulfoquinovosyldiacylglycerol 1	0.934084	0.788459	0.876303	0.601374	4.15835	3.42702	3.52409	2.34726	3.10682	2.19247	2.20843	9.26182	8.714	7.34343	2.48885	2.07219	1.94932	5.40049	5.40967	4.40848	19.9327	15.6023	14.1441	69.8127	66.7712	66.3846	17.5986	16.7225	11.988	52.3332	58.2921	49.3079
	AT5G01220	SQD2	sulfoquinovosyldiacylglycerol 2	0.801458	0.566548	0.705118	0.40993	9.68472	5.07596	6.83152	2.87657	1.90806	2.40053	2.13054	12.1951	11.2844	8.80962	1.41783	1.62441	1.48177	3.95476	5.14794	3.95791	5.72037	4.09796	3.23121	43.0934	40.6054	37.5173	3.44723	3.62289	2.96533	22.4019	26.205	20.053
	AT3G11670	DGD1	DIGALACTOSYL DIACYLGLYCEROL DEFICIENT 1, UDP-Glycosyltransferase superfamily protein	1.21392	0.774335	1.13739	0.937686	3.15014	1.77243	2.02078	1.46172	0.496875	0.532618	0.500066	0.95677	0.887741	0.862432	0.610579	0.560614	0.565439	0.830646	0.885205	0.817434	1.74311	1.36817	0.828541	4.7402	4.19418	3.0373	1.47802	1.90767	1.15972	3.03109	3.9685	2.2397
	AT4G00550	DGD2	digalactosyl diacylglycerol deficient 2	1.05861	0.751289	1.04467	0.841644	1.90765	1.75417	1.35257	1.41456	1.54171	1.76599	1.55581	2.70417	3.25265	2.59316	1.71375	1.82099	1.54232	2.35706	2.74636	2.09756	1.14125	1.15347	1.16675	2.491	2.13916	1.96689	1.23956	1.16214	1.26264	1.62689	1.9026	1.3991
	AT3G03530	NPC4	non-specific phospholipase C4	0.891858	0.239162	0.788211	0.31045	56.3823	7.16457	16.2024	2.8109	0.247998	0.179548	0.0553615	1.07653	0.956194	0.654775	0.19897	0.110674	0.0523703	0.282214	0.334794	0.208916	0.0541234	0.0263787	0.0134474	2.57526	1.21745	1.0143	0.0391201	0.0305018	0.0107102	0.502661	0.304411	0.276081
	AT3G03540	NPC5	non-specific phospholipase C5	0.882094	0.890636	0.919375	0.581039	0.883576	1.78991	0.809771	1.1453	0.0491063	0.0630656	0.0663281	0.108748	0.103792	0.10012	0.0588654	0.0540089	0.0466396	0.052121	0.0750961	0.0540947	0.042551	0.0758693	0.078907	0.0566823	0.0451535	0.0570817	0.0425973	0.0583185	0.0691668	0.0312078	0.0478757	0.060572
