# Supplementary material for: Blue Light Regulates Phosphate Deficiency-Dependent Primary Root Growth Inhibition in Arabidopsis
Source: Front Plant Sci. 2020 Jan 31;10:1803. doi: 10.3389/fpls.2019.01803 (PMC7005603; doi:10.3389/fpls.2019.01803)
Supplement: Supplementary file 3 [file Table_2.xlsx]

## Sheet: Up-regulated TFs in roots
Supplementary Table 2. The list of transcription factor genes with altered expression in hy5-215 under phosphate deficient condition. The expression levels of the transcription factor genes isolated from hy5-215 transcriptomes were also analyzed in 35S:BBX32-SRDX. Data are from three independent microarray experiments with a fold change higher than 2 or less than 0.5.
Locus	Fold change (hy5-215/Col-0)	Fold change (35S:BBX32-SRDX/Col-0)	Common name	TF classification	Annotation
AT4G34410	5.55	9.43915	ERF109, RRTF1 (Redox Responsive Transcription Factor1 )	AP2_ERF	redox responsive transcription factor 1 (.1)
AT2G20880	3.23	3.32955	AtERF53	AP2_ERF	Integrase-type DNA-binding superfamily protein (.1)
AT5G21960	2.34	4.65479	ERF016, ERF16	AP2_ERF	Integrase-type DNA-binding superfamily protein (.1)
AT5G67190	2.09	1.62712	DEAR2	AP2_ERF	DREB and EAR motif protein 2 (.1)
AT2G46530	2	1.23433	ARF11	ARF	auxin response factor 11 (.1.2.3)
AT3G58190	2.69	2.1743	LBD29, ASL16	AS2	lateral organ boundaries-domain 29 (.1)
AT1G52830	2.75	2.57435	SHY1, IAA6	AUX_IAA	indole-3-acetic acid 6 (.1)
AT3G56980	17.5	3.67713	bHLH39, ORG3, bHLH039	bHLH	basic helix-loop-helix (bHLH) DNA-binding superfamily protein (.1)
AT2G22760	3.51	16.6888	bHLH019	bHLH	basic helix-loop-helix (bHLH) DNA-binding superfamily protein (.1)
AT2G14760	3.46	2.8629	bHLH084	bHLH	basic helix-loop-helix (bHLH) DNA-binding superfamily protein (.1), basic helix-loop-helix (bHLH) DNA-binding superfamily protein (.2), basic helix-loop-helix (bHLH) DNA-binding superfamily protein (.3)
AT5G10570	3.34	2.3822	bHLH061	bHLH	basic helix-loop-helix (bHLH) DNA-binding superfamily protein (.1)
AT2G22750	3	12.8387	bHLH018	bHLH	basic helix-loop-helix (bHLH) DNA-binding superfamily protein (.1), basic helix-loop-helix (bHLH) DNA-binding superfamily protein (.2)
AT4G25410	2.62	0.980439	bHLH126	bHLH	basic helix-loop-helix (bHLH) DNA-binding superfamily protein (.1)
AT4G36060	2.59	2.0143	bHLH11, bHLH011	bHLH	basic helix-loop-helix (bHLH) DNA-binding superfamily protein (.1), basic helix-loop-helix (bHLH) DNA-binding superfamily protein (.2)
AT4G25400	2.35	1.71016	bHLH118	bHLH	basic helix-loop-helix (bHLH) DNA-binding superfamily protein (.1)
AT5G04150	2.35	1.46503	bHLH101	bHLH	basic helix-loop-helix (bHLH) DNA-binding superfamily protein (.1)
AT5G51790	2.21	1.17694	bHLH120	bHLH	basic helix-loop-helix (bHLH) DNA-binding superfamily protein (.1)
AT1G13600	3.74	1.23768	ATBZIP58	bZIP	basic leucine-zipper 58 (.1)
AT1G13290	6.58	25.6988	WIP6, DOT5	C2H2ZnF	C2H2-like zinc finger protein (.1)
AT3G46080	2.54	2.62172		C2H2ZnF	C2H2-type zinc finger family protein (.1)
AT3G19580	2.22	2.50731	AZF2	C2H2ZnF	zinc-finger protein 2 (.1.2)
AT2G25900	3.56	1.84421	ATTZF1, ATCTH	C3HZnF	Zinc finger C-x8-C-x5-C-x3-H type family protein (.1.2)
AT2G05160	2.15	1.05325		C3HZnF	CCCH-type zinc fingerfamily protein with RNA-binding domain (.1)
AT1G09030	4.37	3.26993	NF-YB4	CCAAT	nuclear factor Y, subunit B4 (.1)
AT4G15248	2.6	0.601835	BBX30	CO	B-box type zinc finger family protein (.1)
AT3G47500	2.76	0.879571	CDF3, AtDof3,3	DOF	cycling DOF factor 3 (.1)
AT5G62430	2.69	0.919789	CDF1, AtDof5,5	DOF	cycling DOF factor 1 (.1)
AT1G26790	2.22	1.54729	AtDof1,3	DOF	Dof-type zinc finger DNA-binding family protein (.1)
AT5G39660	2.03	1.16531	CDF2, AtDof5. 2	DOF	cycling DOF factor 2 (.1.2)
AT5G06800	2.07	1.74712		GARP	myb-like HTH transcriptional regulator family protein (.1.2)
AT5G41410	2.95	3.50664	BEL1	HD	POX (plant homeobox) family protein (.1)
AT5G51870	36.43	29.5835	AGL71	MADS	AGAMOUS-like 71 (.1.2.3)
AT4G22950	7.94	4.77811	AGL19	MADS	AGAMOUS-like 19 (.1)
AT2G14210	6.36	31.947	AGL44, ANR1	MADS	AGAMOUS-like 44 (.1)
AT3G30260	5.66	2.58716	AGL79	MADS	AGAMOUS-like 79 (.1)
AT5G51860	4.94	2.78179	AGL72	MADS	K-box region and MADS-box transcription factor family protein (.1.2)
AT2G22630	3.7	2.63696	AGL17	MADS	AGAMOUS-like 17 (.1)
AT2G45660	2.84	1.37679	ATSOC1, SOC1, AGL20	MADS	AGAMOUS-like 20 (.1)
AT2G03710	2.38	1.2544	AGL3, SEP4	MADS	K-box region and MADS-box transcription factor family protein (.1.2.3)
AT4G11880	2.21	2.00742	XAL2, AGL14	MADS	AGAMOUS-like 14 (.1)
AT1G71692	2.17	2.86755	XAL1, AGL12	MADS	AGAMOUS-like 12 (.1)
AT3G57230	2.16	1.38697	AGL16	MADS	AGAMOUS-like 16 (.1.2)
AT5G60910	2	2.71739	FUL, AGL8	MADS	AGAMOUS-like 8 (.1.2)
AT1G71030	4.82	0.477782	MYBL2, ATMYBL2	MYB	MYB-like 2 (.1)
AT4G36570	3.18	1.11895	ATRL3	MYB	RAD-like 3 (.1)
AT3G46130	3.14	1.72043	PFG3, ATMYB111 ATMYB48, ATMYB48-3, ATMYB48-1, ATMYB48-2	MYB	myb domain protein 48 (.1.2.3.4)
AT4G17785	3.12	1.44146	ATMYB39	MYB	myb domain protein 39 (.1)
AT3G24310	2.86	4.09512	MYB305, ATMYB71	MYB	myb domain protein 305 (.1)
AT5G52260	2.68	3.1213	ATMYB19	MYB	myb domain protein 19 (.1)
AT2G18328	2.63	1.25089	ATRL4	MYB	RAD-like 4 (.1)
AT5G01200	2.62	2.28022		MYB	Duplicated homeodomain-like superfamily protein (.1)
AT5G17300	2.31	1.40281	RVE1	MYB	Homeodomain-like superfamily protein (.1)
AT5G56110	2.13	1.21415	MS188, ATMYB80, AtMYB103	MYB	myb domain protein 103 (.1)
AT1G66230	2.07	2.00381	ATMYB20	MYB	myb domain protein 20 (.1)
AT2G02820	2.01	1.71532	ATMYB88	MYB	myb domain protein 88 (.1.2)
AT1G14350	2	1.49988	FLP, AtMYB124	MYB	Duplicated homeodomain-like superfamily protein (.1.2)
AT3G12977	2.58	1.59307		NAC	NAC (No Apical Meristem) domain transcriptional regulator superfamily protein (.1)
AT2G31070	2.42	0.661886	TCP10	TCP	TCP domain protein 10 (.1)
AT4G18390	2.23	1.68229	TCP2	TCP	TEOSINTE BRANCHED 1, cycloidea and PCF transcription factor 2 (.1.2)
AT1G30210	2.11	2.05981	ATTCP24, TCP24	TCP	TEOSINTE BRANCHED 1, cycloidea, and PCF family 24 (.1.2)
AT1G43640	2.31	1.87493	AtTLP5	TUB	tubby like protein 5 (.1)
AT2G21900	6.03	7.98517	ATWRKY59, WRKY59	WRKY	WRKY DNA-binding protein 59 (.1)
AT3G01080	4.02	3.57116	ATWRKY58, WRKY58	WRKY	WRKY DNA-binding protein 58 (.1)
AT3G56400	3.08	4.09652	ATWRKY70, WRKY70	WRKY	WRKY DNA-binding protein 70 (.1)
AT2G40740	2.33	2.17299	ATWRKY55, WRKY55	WRKY	WRKY DNA-binding protein 55 (.1.2)
AT4G11070	2.28	1.4597	ATWRKY41, WRKY41	WRKY	WRKY family transcription factor (.1.2)
AT2G34600	4.4	23.7095	TIFY5B, JAZ7	ZIM	jasmonate-zim-domain protein 7 (.1)
AT1G30135	2.34	9.66389	TIFY5A, JAZ8	ZIM	jasmonate-zim-domain protein 8 (.1)

## Sheet: Up-regulated TFs in shoots
Supplementary Table 2. The list of transcription factor genes with altered expression in hy5-215 under phosphate deficient condition. The expression levels of the transcription factor genes isolated from hy5-215 transcriptomes were also analyzed in 35S:BBX32-SRDX. Data are from three independent microarray experiments with a fold change higher than 2 or less than 0.5.
Locus	Fold change (hy5-215/Col-0)	Fold change (35S:BBX32-SRDX/Col-0)	Common name	TF classification	Annotation
AT2G20880	8.46	0.846455	AtERF53	AP2_ERF	Integrase-type DNA-binding superfamily protein (.1)
AT4G28140	2.94	0.778247		AP2_ERF	Integrase-type DNA-binding superfamily protein (.1)
AT1G12890	2.25	1.39535		AP2_ERF	Integrase-type DNA-binding superfamily protein (.1)
AT3G15540	2.99	1.20809	MSG2, IAA19	AUX_IAA	indole-3-acetic acid inducible 19 (.1)
AT1G52830	2.98	1.05778	SHY1, IAA6	AUX_IAA	indole-3-acetic acid 6 (.1)
AT3G28857	3.36	1.49865	PRE5	bHLH	basic helix-loop-helix (bHLH) DNA-binding family protein (.1)
AT5G43540	3.68	1.296		C2H2ZnF	C2H2 and C2HC zinc fingers superfamily protein (.1)
AT5G15800	3.32	0.942287	AGL2, SEP1	MADS	K-box region and MADS-box transcription factor family protein (.1.2)
AT5G65080	2.03	1.18456	AGL68, MAF5.2, MAF5	MADS	K-box region and MADS-box transcription factor family protein (.1.2)
AT1G75250	2.17	1.75384	RSM3, ATRL6	MYB	RAD-like 6 (.1.2)
AT3G28917	2.14	1.0492	MIF2	ZF_HD	mini zinc finger 2 (.1)
AT5G13220	2.27	0.753574	JAS1, TIFY9, JAZ10, AT5G13220	ZIM	jasmonate-zim-domain protein 10 (.1.2.3.4)

## Sheet: Down-regulated TFs in roots
Supplementary Table 2. The list of transcription factor genes with altered expression in hy5-215 under phosphate deficient condition. The expression levels of the transcription factor genes isolated from hy5-215 transcriptomes were also analyzed in 35S:BBX32-SRDX. Data are from three independent microarray experiments with a fold change higher than 2 or less than 0.5.
Locus	Fold change (hy5-215/Col-0)	Fold change (35S:BBX32-SRDX/Col-0)	Common name	TF classification	Annotation
AT2G25820	0.14	0.14	ESE2, ERF042	AP2_ERF	Integrase-type DNA-binding superfamily protein (.1)
AT5G25810	0.16	0.1	TNY, TINY, CEF3, ERF040	AP2_ERF	Integrase-type DNA-binding superfamily protein (.1)
AT1G68840	0.27	0.48	EDF2, RAV2, RAP2.8, TEM2, AtRAV2	AP2_ERF	related to ABI3/VP1 2 (.1.2)
AT3G54990	0.39	0.48	SMZ	AP2_ERF	Integrase-type DNA-binding superfamily protein (.1.2)
AT1G06160	0.41	0.44	ORA59	AP2_ERF	octadecanoid-responsive Arabidopsis AP2/ERF 59 (.1)
AT2G28550	0.42	0.65	TOE1, RAP2.7	AP2_ERF	related to AP2.7 (.1.2.3)
AT4G06746	0.47	0.46	DEAR5, RAP2.9,AtERF007,ERF07	AP2_ERF	related to AP2 9 (.1)
AT5G52020	0.48	0.23		AP2_ERF	Integrase-type DNA-binding superfamily protein (.1)
AT4G18450	0.48	0.63		AP2_ERF	Integrase-type DNA-binding superfamily protein (.1)
AT3G27650	0.33	0.32	LBD25	AS2	LOB domain-containing protein 25 (.1)
AT5G06080	0.43	0.95	LBD33	AS2	LOB domain-containing protein 33 (.1)
AT2G36080	0.36	0.35	ABS2, NGAL1	B3	AP2/B3-like transcriptional factor family protein (.1.2)
AT4G31650	0.38	0.53	REM6	B3	Transcriptional factor B3 family protein (.1)
AT1G02340	0.1	0.09	FBI1, RSF1, REP1, HFR1, bHLH026	bHLH	basic helix-loop-helix (bHLH) DNA-binding superfamily protein (.1)
AT4G00050	0.32	0.21	bHLH016, UNE10	bHLH	basic helix-loop-helix (bHLH) DNA-binding superfamily protein (.1)
AT4G30180	0.36	0.74	bHLH146	bHLH	sequence-specific DNA binding transcription factors;transcription regulators (.1)
AT1G09530	0.43	0.6	PIF3, POC1, PAP3	bHLH	phytochrome interacting factor 3 (.1.2)
AT5G65640	0.44	0.55	bHLH093	bHLH	beta HLH protein 93 (.1.2)
AT5G65320	0.46	0.48	bHLH099	bHLH	basic helix-loop-helix (bHLH) DNA-binding superfamily protein (.1)
AT3G17609	0.12	0.26	HYH	bZIP	HY5-homolog (.2.1.3.4)
AT2G36270	0.13	0.42	AtABI5, EEL, GIA1, ABI5	bZIP	Basic-leucine zipper (bZIP) transcription factor family protein (.1)
AT5G11260	0.22	0.62	TED5, HY5	bZIP	Basic-leucine zipper (bZIP) transcription factor family protein (.1)
AT3G49760	0.45	1	ATBZIP5	bZIP	basic leucine-zipper 5 (.1)
AT2G18490	0.2	0.19		C2H2ZnF	C2H2-like zinc finger protein (.1)
AT5G60470	0.44	0.69	AtIDD13	C2H2ZnF	C2H2 and C2HC zinc fingers superfamily protein (.1)
AT4G39070	0.19	0.36	BZS1, BBX20	CO	B-box zinc finger family protein (.1)
AT1G68520	0.29	0.21	BBX14, COL6	CO	B-box type zinc finger protein with CCT domain (.1)
AT5G24930	0.32	0.44	BBX5, COL4, ATCOL4	CO	CONSTANS-like 4 (.1)
AT2G47890	0.4	0.54	COL13	CO	B-box type zinc finger protein with CCT domain (.1.2)
AT5G65590	0.31	0.67	SCAP1, AtDof5,7	DOF	Dof-type zinc finger DNA-binding family protein (.1)
AT5G21120	0.17	0.3	EIL2	EIL	ETHYLENE-INSENSITIVE3-like 2 (.1)
AT4G18020	0.35	0.47	APRR2	GARP	CheY-like two-component responsive regulator family protein (.1.3.2.4.5.6)
AT4G17695	0.43	0.99	KAN3, KANADI3	GARP	Homeodomain-like superfamily protein (.1)
AT5G56860	0.41	0.15	GATA21, GNC	GATA	GATA type zinc finger transcription factor family protein (.1)
AT4G00390	0.44	0.71		GeBP	DNA-binding storekeeper protein-related transcriptional regulator (.1)
AT4G32980	0.19	0.4	ATH1	HD	homeobox gene 1 (.1)
AT3G03260	0.25	0.14	HDG8	HD	homeodomain GLABROUS 8 (.1)
AT4G08150	0.31	0.33	BP1, KNAT1	HD	KNOTTED-like from Arabidopsis thaliana (.1)
AT1G46480	0.38	1.16	WOX4	HD	WUSCHEL related homeobox 4 (.1)
AT5G13790	0.26	0.49	AGL15	MADS	AGAMOUS-like 15 (.1)
AT2G28700	0.3	1.16	AGL46	MADS	AGAMOUS-like 46 (.1)
AT1G17310	0.48	0.55		MADS	MADS-box transcription factor family protein (.1)
AT2G47460	0.01	0.39	PFG1, ATMYB12	MYB	myb domain protein 12 (.1)
AT5G23000	0.26	0.5	ATMYB37, RAX1	MYB	myb domain protein 37 (.1)
AT5G58900	0.3	0.52		MYB	Homeodomain-like transcriptional regulator (.1)
AT4G21440	0.36	0.33	ATMYB102, ATM4	MYB	MYB-like 102 (.1)
AT1G48000	0.39	0.34	ATMYB112	MYB	myb domain protein 112 (.1)
AT1G57560	0.4	0.33	ATMYB50	MYB	myb domain protein 50 (.1)
AT4G05100	0.42	0.31	ATMYB74	MYB	myb domain protein 74 (.1)
AT3G48920	0.44	0.24	ATMYB45	MYB	myb domain protein 45 (.1)
AT1G75250	0.45	0.41	RSM3, ATRL6	MYB	RAD-like 6 (.1.2)
AT3G53200	0.49	0.97	ATMYB27	MYB	myb domain protein 27 (.1)
AT3G04420	0.12	0.14	ANAC048	NAC	NAC domain containing protein 48 (.1.2)
AT4G28530	0.17	0.27	ANAC074	NAC	NAC domain containing protein 74 (.1.2)
AT1G02220	0.28	0.69	ANAC003	NAC	NAC domain containing protein 3 (.1)
AT5G22380	0.36	0.82	ANAC090	NAC	NAC domain containing protein 90 (.1)
AT4G27410	0.45	0.47	RD26, ANAC072	NAC	NAC (No Apical Meristem) domain transcriptional regulator superfamily protein (.1), NAC (No Apical Meristem) domain transcriptional regulator superfamily protein (.2), NAC (No Apical Meristem) domain transcriptional regulator superfamily protein (.3)
AT4G01540	0.46	0.43	ANAC068, NTM1	NAC	NAC with transmembrane motif1 (.1.2)
AT5G61430	0.48	0.65	ANAC100, ATNAC5	NAC	NAC domain containing protein 100 (.1)
AT3G04070	0.48	0.42	ANAC047, SHYG	NAC	NAC domain containing protein 47 (.1.2)
AT5G03680	0.26	0.79	PTL	Trihelix	Duplicated homeodomain-like superfamily protein (.1)
AT1G69310	0.24	0.18	ATWRKY57, WRKY57	WRKY	WRKY DNA-binding protein 57 (.1.2)
AT2G25000	0.46	0.45	ATWRKY60, WRKY60	WRKY	WRKY DNA-binding protein 60 (.1)
AT5G24110	0.47	0.43	ATWRKY30, WRKY30	WRKY	WRKY DNA-binding protein 30 (.1)
AT4G18170	0.49	0.48	ATWRKY28, WRKY28	WRKY	WRKY DNA-binding protein 28 (.1)
AT4G24660	0.17	0.13	ATHB22, MEE68, ZHD2	ZF_HD	homeobox protein 22 (.1)
AT5G39760	0.2	0.19	ATHB23, ZHD10	ZF_HD	homeobox protein 23 (.1)
AT1G48500	0.47	0.28	AtJAZ4, TIFY6A, JAZ4	ZIM	jasmonate-zim-domain protein 4 (.1.2.3)

## Sheet: Down-regulated TFs in shoots
Supplementary Table 2. The list of transcription factor genes with altered expression in hy5-215 under phosphate deficient condition. The expression levels of the transcription factor genes isolated from hy5-215 transcriptomes were also analyzed in 35S:BBX32-SRDX. Data are from three independent microarray experiments with a fold change higher than 2 or less than 0.5.
Locus	Fold change (hy5-215/Col-0)	Fold change (35S:BBX32-SRDX/Col-0)	Common name	TF classification	Annotation
AT1G35240	0.43	1.2176	ARF20	ARF	auxin response factor 20 (.1)
AT3G04570	0.32	0.535578	AHL19	AT-hook	AT-hook motif nuclear-localized protein 19 (.1)
AT4G09820	0.2	0.344273	AtTT8, BHLH42, TT8, bHLH042	bHLH	basic helix-loop-helix (bHLH) DNA-binding superfamily protein (.1)
AT4G28790	0.22	0.855777	bHLH023	bHLH	basic helix-loop-helix (bHLH) DNA-binding superfamily protein (.1), basic helix-loop-helix (bHLH) DNA-binding superfamily protein (.2)
AT2G37740	0.35	0.641606	ATZFP10, ZFP10	C2H2ZnF	zinc-finger protein 10 (.1)
AT3G09290	0.42	0.732259	TAC1	C2H2ZnF	telomerase activator1 (.1)
AT5G10120	0.27	0.715767		EIL	Ethylene insensitive 3 family protein (.1)
AT5G42630	0.43	0.507648	KAN4, KANADI4, ATS	GARP	Homeodomain-like superfamily protein (.1.2)
AT4G36740	0.3	0.924466	HB-5, ATHB40	HD	homeobox protein 40 (.1)
AT5G37420	0.39	0.520067	AGL105	MADS	Family of unknown function (DUF577) (.1)
AT3G48920	0.39	0.912539	ATMYB45	MYB	myb domain protein 45 (.1)
AT5G18300	0.46	0.758995	ANAC088	NAC	NAC domain containing protein 88 (.1)
AT2G37260	0.39	0.677959	DSL1, ATWRKY44, TTG2	WRKY	WRKY family transcription factor family protein (.1.2)
