# Supplementary material for: Blue Light Regulates Phosphate Deficiency-Dependent Primary Root Growth Inhibition in Arabidopsis
Source: Front Plant Sci. 2020 Jan 31;10:1803. doi: 10.3389/fpls.2019.01803 (PMC7005603; doi:10.3389/fpls.2019.01803)
Supplement: Supplementary file 4 [file Table_3.xlsx]

## Sheet: Sheet1
Supplementary Table 3. The down-regulated genes in hy5-215 roots under phosphate deficiency. The expression levels of the down-regulated genes isolated from hy5-215 transcriptomes were also analyzed in 35S:BBX32-SRDX. Data are from three independent microarray experiments with a fold change less than 0.5.
Locus	Fold change (hy5-215/Col-0)	Fold change (35S:BBX32-SRDX/Col-0)	Common name	Annotation
AT3G53200	0.49	0.97	ATMYB27	myb domain protein 27 (.1)
AT4G18170	0.49	0.48	ATWRKY28, WRKY28	WRKY DNA-binding protein 28 (.1)
AT5G42530	0.49	0.4		unknown protein
AT3G14810	0.49	0.64	MSL5	mechanosensitive channel of small conductance-like 5 (.1.2)
AT1G78530	0.49	0.74		Protein kinase superfamily protein (.1)
AT1G33790	0.49	0.7		jacalin lectin family protein (.1.2)
AT4G04460	0.49	0.79		Saposin-like aspartyl protease family protein (.1.2)
AT5G17010	0.49	0.67		Major facilitator superfamily protein (.1.3.2.4)
AT1G58590	0.49	0.36		other RNA (.1.2)
AT5G56510	0.49	0.6	APUM12	pumilio 12 (.1)
AT5G46050	0.49	0.63	AtNPF5.2, ATPTR3, PTR3	peptide transporter 3 (.1)
AT1G29240	0.49	0.52		Protein of unknown function (DUF688) (.1)
AT5G54960	0.49	0.68	PDC2	pyruvate decarboxylase-2 (.1)
AT2G38380	0.49	0.48		Peroxidase superfamily protein (.1)
AT1G60950	0.49	0.53	FED A, ATFD2, FEDA	2Fe-2S ferredoxin-like superfamily protein (.1)
AT1G55020	0.49	0.29	ATLOX1, LOX1	lipoxygenase 1 (.1)
AT2G43870	0.49	0.44		Pectin lyase-like superfamily protein (.1)
ATCG00300	0.49	0.48	ATCG00300.1, YCF9	YCF9 (.1)
AT2G39782	0.49	0.64		unknown protein
AT2G32487	0.49	0.83		unknown protein
AT3G26300	0.49	0.69	CYP71B34	cytochrome P450, family 71, subfamily B, polypeptide 34 (.1)
AT5G59760	0.49	0.73		Protein of unknown function (DUF1635) (.1)
AT1G09480	0.49	0.57		NAD(P)-binding Rossmann-fold superfamily protein (.1)
AT4G13550	0.49	0.76		triglyceride lipases;triglyceride lipases (.1)
AT1G69530	0.49	0.5	ATHEXPALPHA1.2, AT-EXP1, ATEXP1, ATEXPA1, EXP1	expansin A1 (.1.3.2.4.5)
AT2G43620	0.49	0.53		Chitinase family protein (.1)
AT5G57880	0.49	1.2	MPS1, ATPRD2	multipolar spindle 1 (.1)
AT2G21180	0.49	0.54		unknown protein
AT5G52020	0.48	0.23		Integrase-type DNA-binding superfamily protein (.1)
AT4G18450	0.48	0.63		Integrase-type DNA-binding superfamily protein (.1)
AT1G17310	0.48	0.55		MADS-box transcription factor family protein (.1)
AT5G61430	0.48	0.65	ANAC100, ATNAC5	NAC domain containing protein 100 (.1)
AT3G04070	0.48	0.42	ANAC047, SHYG	NAC domain containing protein 47 (.1.2)
AT2G40390	0.48	0.53		unknown protein
AT5G14370	0.48	0.51		CCT motif family protein (.1)
AT1G48260	0.48	0.51	CIPK17, SnRK3.21	CBL-interacting protein kinase 17 (.1)
AT5G28500	0.48	0.42		unknown protein
AT5G28490	0.48	1.02	OBO2, LSH1	Protein of unknown function (DUF640) (.1)
AT1G59950	0.48	0.63		NAD(P)-linked oxidoreductase superfamily protein (.1)
AT5G51040	0.48	0.55	SDHAF2	unknown protein
AT2G34930	0.48	0.59		disease resistance family protein / LRR family protein (.1)
AT4G38770	0.48	0.76	ATPRP4, PRP4	proline-rich protein 4 (.1)
AT5G64120	0.48	0.19	AtPRX71	Peroxidase superfamily protein (.1)
AT1G21320	0.48	0.31		nucleotide binding;nucleic acid binding (.1.2)
AT1G73885	0.48	0.5		unknown protein
AT2G26440	0.48	0.45	PME12	Plant invertase/pectin methylesterase inhibitor superfamily (.1)
AT4G28490	0.48	0.83	RLK5, HAESA	Leucine-rich receptor-like protein kinase family protein (.1)
AT1G19140	0.48	0.67		unknown protein
AT3G09390	0.48	0.29	ATMT-K, ATMT-1, MT2A	metallothionein 2A (.1)
AT1G28590	0.48	0.58		GDSL-like Lipase/Acylhydrolase superfamily protein (.1)
AT4G33820	0.48	0.59		Glycosyl hydrolase superfamily protein (.1)
AT1G02475	0.48	0.59		Polyketide cyclase/dehydrase and lipid transport superfamily protein (.1)
AT4G06746	0.47	0.46	DEAR5, RAP2.9,AtERF007,ERF07	related to AP2 9 (.1)
AT5G24110	0.47	0.43	ATWRKY30, WRKY30	WRKY DNA-binding protein 30 (.1)
AT1G48500	0.47	0.28	AtJAZ4, TIFY6A, JAZ4	jasmonate-zim-domain protein 4 (.1.2.3)
AT3G01490	0.47	0.57		Protein kinase superfamily protein (.1)
AT5G57780	0.47	0.51	P1R1	P1R1, unknown protein
AT5G64910	0.47	1.22		unknown protein
AT1G52410	0.47	0.73	AtTSA1, TSA1	TSK-associating protein 1 (.1.2)
AT2G41230	0.47	0.94	ORS1	ORGAN SIZE RELATED 1, unknown protein
AT5G08710	0.47	0.59	RUG1	Regulator of chromosome condensation (RCC1) family protein (.1)
AT2G35150	0.47	1.29	EXL7, EXL1	EXORDIUM like 7 (.1)
AT4G32770	0.47	0.48	ATSDX1, VTE1	tocopherol cyclase, chloroplast / vitamin E deficient 1 (VTE1) / sucrose export defective 1 (SXD1) (.1)
AT4G09760	0.47	0.34		Protein kinase superfamily protein (.1.2.3)
AT4G10120	0.47	0.49	ATSPS4F	Sucrose-phosphate synthase family protein (.1.2)
AT4G13260	0.47	0.51	AtYUC2, YUC2	Flavin-binding monooxygenase family protein (.1)
AT3G04320	0.47	0.88		Kunitz family trypsin and protease inhibitor protein (.1)
AT3G48700	0.47	0.15	ATCXE13	carboxyesterase 13 (.1)
AT2G23170	0.47	0.4	GH3.3	Auxin-responsive GH3 family protein (.1)
AT5G45930	0.47	0.66	CHLI-2, CHLI2	magnesium chelatase i2 (.1)
AT1G68795	0.47	0.43	CLE12	CLAVATA3/ESR-RELATED 12 (.1)
AT1G55320	0.47	0.6	AAE18	acyl-activating enzyme 18 (.1.2)
AT2G34490	0.47	0.84	CYP710A2	cytochrome P450, family 710, subfamily A, polypeptide 2 (.1)
AT5G17220	0.47	0.66	GST26, TT19, ATGSTF12	glutathione S-transferase phi 12 (.1)
AT1G19940	0.47	0.45	ATGH9B5	glycosyl hydrolase 9B5 (.1)
AT5G17230	0.47	0.56	PSY	PHYTOENE SYNTHASE (.1.2.3)
AT5G65320	0.46	0.48	bHLH099	basic helix-loop-helix (bHLH) DNA-binding superfamily protein (.1)
AT4G01540	0.46	0.43	ANAC068, NTM1	NAC with transmembrane motif1 (.1.2)
AT2G25000	0.46	0.45	ATWRKY60, WRKY60	WRKY DNA-binding protein 60 (.1)
AT5G56850	0.46	0.76		unknown protein
AT3G61380	0.46	0.62	TRM14	Phosphatidylinositol N-acetyglucosaminlytransferase subunit P-related (.1)
AT1G08180	0.46	0.67		unknown protein
AT5G59590	0.46	0.42	UGT76E2	UDP-glucosyl transferase 76E2 (.1)
AT5G53048	0.46	0.47		other RNA (.1)
AT3G11210	0.46	0.71		SGNH hydrolase-type esterase superfamily protein (.1)
AT1G52470	0.46	0.72		alpha/beta-Hydrolases superfamily protein (.1.2.3)
AT3G43190	0.46	0.56	ATSUS4, SUS4	sucrose synthase 4 (.1)
AT5G28640	0.46	0.56	ATGIF1, GIF1, AN3	SSXT family protein (.1)
AT5G08030	0.46	0.47	AtGDPD6	PLC-like phosphodiesterases superfamily protein (.1)
AT5G53880	0.46	0.85		unknown protein
AT5G41460	0.46	0.66		Protein of unknown function (DUF604) (.1)
AT1G73040	0.46	1.35		Mannose-binding lectin superfamily protein (.1)
AT4G27170	0.46	0.13	SESA4, AT2S4	seed storage albumin 4 (.1)
AT1G01420	0.46	0.11	UGT72B3	UDP-glucosyl transferase 72B3 (.1)
AT1G70430	0.46	0.75		Protein kinase superfamily protein (.1)
AT3G49760	0.45	1	ATBZIP5	basic leucine-zipper 5 (.1)
AT1G75250	0.45	0.41	RSM3, ATRL6	RAD-like 6 (.1.2)
AT4G27410	0.45	0.47	RD26, ANAC072	NAC (No Apical Meristem) domain transcriptional regulator superfamily protein (.1), NAC (No Apical Meristem) domain transcriptional regulator superfamily protein (.2), NAC (No Apical Meristem) domain transcriptional regulator superfamily protein (.3)
AT1G66540	0.45	0.5		Cytochrome P450 superfamily protein (.1.2)
AT5G59070	0.45	0.67		UDP-Glycosyltransferase superfamily protein (.1)
AT2G33850	0.45	0.95		unknown protein
AT3G11050	0.45	0.78	ATFER2	ferritin 2 (.1)
AT2G21610	0.45	1.05	PE11, ATPE11	pectinesterase 11 (.1)
AT4G32950	0.45	0.71		Protein phosphatase 2C family protein (.1)
AT3G23120	0.45	0.83	AtRLP38	receptor like protein 38 (.1)
AT1G47510	0.45	0.54	AT5PTASE11, 5PTASE11	inositol polyphosphate 5-phosphatase 11 (.1.2)
AT1G58848	0.45	0.24		Disease resistance protein (CC-NBS-LRR class) family (.1), Disease resistance protein (CC-NBS-LRR class) family (.2)
AT2G15970	0.45	0.26	ATCYP19, FL3-5A3, ATCOR413-PM1, WCOR413-LIKE, COR413-PM1	cold regulated 413 plasma membrane 1 (.1.2)
AT5G42270	0.45	0.64	FTSH5, VAR1	FtsH extracellular protease family (.1)
AT3G26922	0.45	0.83		F-box/RNI-like superfamily protein (.1)
AT3G01870	0.45	0.82		Plant protein of unknown function (DUF946) (.1)
AT2G47010	0.45	0.69		unknown protein
AT3G10720	0.45	0.59		Plant invertase/pectin methylesterase inhibitor superfamily (.1.2)
AT2G36570	0.45	0.97	PXC1	Leucine-rich repeat protein kinase family protein (.1)
AT3G48520	0.45	0.32	CYP94B3	cytochrome P450, family 94, subfamily B, polypeptide 3 (.1)
AT5G19500	0.45	0.35		Tryptophan/tyrosine permease (.1)
AT3G11180	0.45	0.99		2-oxoglutarate (2OG) and Fe(II)-dependent oxygenase superfamily protein (.1), 2-oxoglutarate (2OG) and Fe(II)-dependent oxygenase superfamily protein (.2)
AT4G35250	0.45	0.73	HCF244	NAD(P)-binding Rossmann-fold superfamily protein (.1)
AT5G65640	0.44	0.55	bHLH093	beta HLH protein 93 (.1.2)
AT5G60470	0.44	0.69	AtIDD13	C2H2 and C2HC zinc fingers superfamily protein (.1)
AT4G00390	0.44	0.71		DNA-binding storekeeper protein-related transcriptional regulator (.1)
AT3G48920	0.44	0.24	ATMYB45	myb domain protein 45 (.1)
AT4G30430	0.44	0.8	TET9	tetraspanin9 (.1)
AT1G78970	0.44	0.23	ATLUP1, LUP1	lupeol synthase 1 (.1.2)
AT1G05000	0.44	0.39	AtPFA-DSP1	Phosphotyrosine protein phosphatases superfamily protein (.1.2)
AT1G26762	0.44	0.47		unknown protein
AT1G60000	0.44	0.46		RNA-binding (RRM/RBD/RNP motifs) family protein (.1), RNA-binding (RRM/RBD/RNP motifs) family protein (.2)
AT1G68570	0.44	0.61	AtNPF3.1	Major facilitator superfamily protein (.1)
AT2G39010	0.44	0.91	PIP2E, PIP2;6	plasma membrane intrinsic protein 2E (.1)
ATCG00280	0.44	0.42	ATCG00280.1, PSBC	photosystem II reaction center protein C (.1)
AT5G64040	0.44	0.43	PSAN, PSI-N	photosystem I reaction center subunit PSI-N, chloroplast, putative / PSI-N, putative (PSAN) (.1), photosystem I reaction center subunit PSI-N, chloroplast, putative / PSI-N, putative (PSAN) (.2)
AT4G37970	0.44	0.88	ATCAD6	cinnamyl alcohol dehydrogenase 6 (.1)
AT4G13700	0.44	0.14	ATPAP23, PAP23	purple acid phosphatase 23 (.1)
AT1G17220	0.44	0.59	FUG1	Translation initiation factor 2, small GTP-binding protein (.1)
AT2G04790	0.44	0.24		unknown protein
AT1G62420	0.44	0.87		Protein of unknown function (DUF506) (.1)
AT1G61130	0.44	0.88	SCPL32	serine carboxypeptidase-like 32 (.1)
AT5G10770	0.44	0.65		Eukaryotic aspartyl protease family protein (.1)
AT4G16820	0.44	0.51	DALL1, PLA-I{beta]2	alpha/beta-Hydrolases superfamily protein (.1)
AT3G28100	0.44	0.54	UMAMIT45	nodulin MtN21 /EamA-like transporter family protein (.1)
AT5G10150	0.44	0.62		Domain of unknown function (DUF966) (.1)
AT1G13930	0.44	0.47		unknown protein
AT1G76952	0.44	0.9	IDL5	inflorescence deficient in abscission (IDA)-like 5 (.1)
AT1G50720	0.44	1.07		Stigma-specific Stig1 family protein (.1)
AT1G62540	0.44	0.72	FMOGS-OX2 ,FMO GS-OX2	flavin-monooxygenase glucosinolate S-oxygenase 2 (.1)
AT1G08230	0.44	0.58	ATGAT1	Transmembrane amino acid transporter family protein (.2)
AT5G49350	0.44	0.47		Glycine-rich protein family (.1.2)
AT2G35585	0.44	0.47		unknown protein
AT1G09350	0.44	0.12	ATGOLS3	galactinol synthase 3 (.1)
AT5G06080	0.43	0.95	LBD33	LOB domain-containing protein 33 (.1)
AT1G09530	0.43	0.6	PIF3, POC1, PAP3	phytochrome interacting factor 3 (.1.2)
AT4G17695	0.43	0.99	KAN3, KANADI3	Homeodomain-like superfamily protein (.1)
AT3G59900	0.43	0.44	ARGOS	auxin-regulated gene involved in organ size (.1)
AT1G21260	0.43	0.65		transposable element gene (.1)
AT2G38465	0.43	0.46		unknown protein
AT1G16850	0.43	0.57		unknown protein
AT1G54570	0.43	0.61	PES1	Esterase/lipase/thioesterase family protein (.1)
AT5G64940	0.43	0.52	ATATH13, ATOSA1	ABC2 homolog 13 (.1.2)
AT1G44446	0.43	0.4	ATCAO, CH1	Pheophorbide a oxygenase family protein with Rieske [2Fe-2S] domain (.1), Pheophorbide a oxygenase family protein with Rieske [2Fe-2S] domain (.2), Pheophorbide a oxygenase family protein with Rieske [2Fe-2S] domain (.3)
AT2G34925	0.43	0.39	CLE42	CLAVATA3/ESR-RELATED 42 (.1)
AT5G58660	0.43	0.63		2-oxoglutarate (2OG) and Fe(II)-dependent oxygenase superfamily protein (.1)
AT2G21187	0.43	0.57		other RNA (.1.2)
AT4G11600	0.43	0.43	LSC803, PHGPX, ATGPX6	glutathione peroxidase 6 (.1)
AT5G59770	0.43	0.45		Protein-tyrosine phosphatase-like, PTPLA (.1)
AT5G13360	0.43	0.56		Auxin-responsive GH3 family protein (.1.2.3)
AT5G16970	0.43	0.35	AT-AER	alkenal reductase (.1)
AT3G08940	0.43	0.43	LHCB4.2	light harvesting complex photosystem II (.1.2)
AT3G24190	0.43	0.59		Protein kinase superfamily protein (.1)
AT5G35190	0.43	0.34	EXT13	proline-rich extensin-like family protein (.1)
AT5G66190	0.43	0.62	ATLFNR1	ferredoxin-NADP(+)-oxidoreductase 1 (.1), ferredoxin-NADP(+)-oxidoreductase 1 (.2)
AT5G11410	0.43	0.5		Protein kinase superfamily protein (.1)
AT1G59740	0.43	0.76	AtNPF4.3	Major facilitator superfamily protein (.1)
AT4G34950	0.43	0.5		Major facilitator superfamily protein (.1)
AT1G16905	0.43	0.7		Curculin-like (mannose-binding) lectin family protein (.1)
AT3G25130	0.43	1.07		unknown protein
AT5G57530	0.43	0.32	AtXTH12, XTH12	xyloglucan endotransglucosylase/hydrolase 12 (.1)
AT3G04720	0.43	0.39	AtPR4, HEL, PR-4, PR4	pathogenesis-related 4 (.1)
AT2G24820	0.43	0.27	AtTic55, TIC55-II, TIC55	translocon at the inner envelope membrane of chloroplasts 55-II (.1)
AT2G28550	0.42	0.65	TOE1, RAP2.7	related to AP2.7 (.1.2.3)
AT4G05100	0.42	0.31	ATMYB74	myb domain protein 74 (.1)
AT5G14090	0.42	0.43	AtLAZY1	unknown protein
AT4G33950	0.42	0.57	ATOST1, P44, SRK2E, SNRK2-6, SnRK2.6, OST1	Protein kinase superfamily protein (.1.2)
AT3G25770	0.42	0.54	AOC2, AOC3	allene oxide cyclase 2 (.1)
AT5G20220	0.42	0.57		zinc knuckle (CCHC-type) family protein (.1), zinc knuckle (CCHC-type) family protein (.2)
AT4G00165	0.42	0.33		Bifunctional inhibitor/lipid-transfer protein/seed storage 2S albumin superfamily protein (.1.2)
AT5G15120	0.42	0.93		Protein of unknown function (DUF1637) (.1)
AT2G42360	0.42	0.23		RING/U-box superfamily protein (.1)
AT2G22170	0.42	0.52	PLAT2	Lipase/lipooxygenase, PLAT/LH2 family protein (.1)
AT5G57345	0.42	0.45		unknown protein
AT1G77090	0.42	0.45		Mog1/PsbP/DUF1795-like photosystem II reaction center PsbP family protein (.1)
AT3G08870	0.42	0.17	LecRK-VI.1	Concanavalin A-like lectin protein kinase family protein (.1)
AT3G60940	0.42	0.4		Putative endonuclease or glycosyl hydrolase (.1)
AT1G65570	0.42	1.02		Pectin lyase-like superfamily protein (.1)
AT1G64405	0.42	0.41		unknown protein
AT1G44382	0.42	0.55		pseudogene
AT3G57540	0.42	0.42		Remorin family protein (.1)
AT3G16530	0.42	0.28		Legume lectin family protein (.1)
AT2G02410	0.42	0.48		unknown protein
AT4G33660	0.42	0.4		unknown protein
AT1G06160	0.41	0.44	ORA59	octadecanoid-responsive Arabidopsis AP2/ERF 59 (.1)
AT5G56860	0.41	0.15	GATA21, GNC	GATA type zinc finger transcription factor family protein (.1)
AT5G01220	0.41	0.39	SQD2	sulfoquinovosyldiacylglycerol 2 (.1)
AT4G01050	0.41	0.46	TROL	thylakoid rhodanese-like (.1)
AT2G30790	0.41	0.57	PSBP-2	photosystem II subunit P-2 (.1)
AT1G08165	0.41	0.55		unknown protein
AT1G16720	0.41	0.48	HCF173	high chlorophyll fluorescence phenotype 173 (.1)
AT2G22180	0.41	0.26		hydroxyproline-rich glycoprotein family protein (.1)
AT3G49120	0.41	0.36	PRX34, PRXCB, ATPERX34, PERX34, ATPCB	peroxidase CB (.1)
AT5G67310	0.41	0.48	CYP81G1	cytochrome P450, family 81, subfamily G, polypeptide 1 (.1)
AT4G10270	0.41	0.97		Wound-responsive family protein (.1)
AT4G29590	0.41	0.62		S-adenosyl-L-methionine-dependent methyltransferases superfamily protein (.1)
AT2G26330	0.41	0.81	QRP1, ER, ERECTA	Leucine-rich receptor-like protein kinase family protein (.1)
AT1G65240	0.41	0.45		Eukaryotic aspartyl protease family protein (.1)
AT5G24210	0.41	0.78		alpha/beta-Hydrolases superfamily protein (.1)
AT5G01790	0.41	0.62		unknown protein
AT1G31550	0.41	0.37		GDSL-like Lipase/Acylhydrolase superfamily protein (.1.2)
AT2G47890	0.4	0.54	COL13	B-box type zinc finger protein with CCT domain (.1.2)
AT1G57560	0.4	0.33	ATMYB50	myb domain protein 50 (.1)
AT1G23200	0.4	0.73		Plant invertase/pectin methylesterase inhibitor superfamily (.1)
AT5G64110	0.4	0.21		Peroxidase superfamily protein (.1)
AT4G26200	0.4	0.9	ACCS7, ACS7, ATACS7	1-amino-cyclopropane-1-carboxylate synthase 7 (.1)
AT5G58070	0.4	0.34	ATTIL	temperature-induced lipocalin (.1)
AT4G00370	0.4	0.66	PHT4;4, ANTR2	Major facilitator superfamily protein (.1)
AT4G23890	0.4	0.28	NdhS, CRR31	NADH dehydrogenase-like complex S, CHLORORESPIRATORY REDUCTION 31, unknown protein
AT5G44568	0.4	0.55		unknown protein
AT5G23060	0.4	0.51	CaS	calcium sensing receptor (.1)
AT1G07500	0.4	1.28	SMR5	unknown protein
AT2G02990	0.4	0.42	RNS1, ATRNS1	ribonuclease 1 (.1)
AT4G08570	0.4	0.67		Heavy metal transport/detoxification superfamily protein (.1)
AT4G14810	0.4	0.99		unknown protein
AT5G58770	0.4	0.3	AtcPT4	Undecaprenyl pyrophosphate synthetase family protein (.1)
AT5G24230	0.4	0.79		Lipase class 3-related protein (.1)
AT3G47650	0.4	0.56		DnaJ/Hsp40 cysteine-rich domain superfamily protein (.1)
AT5G61660	0.4	0.85		glycine-rich protein (.1)
AT3G54990	0.39	0.48	SMZ	Integrase-type DNA-binding superfamily protein (.1.2)
AT1G48000	0.39	0.34	ATMYB112	myb domain protein 112 (.1)
AT3G28540	0.39	0.84		P-loop containing nucleoside triphosphate hydrolases superfamily protein (.1.2)
AT3G62740	0.39	1.05	BGLU7	beta glucosidase 7 (.1)
AT5G57030	0.39	0.54	LUT2	Lycopene beta/epsilon cyclase protein (.1)
AT1G54575	0.39	0.68		unknown protein
AT4G04330	0.39	0.31	AtRbcX1	Chaperonin-like RbcX protein (.1)
AT3G04140	0.39	0.27		Ankyrin repeat family protein (.1)
AT4G14060	0.39	0.52		Polyketide cyclase/dehydrase and lipid transport superfamily protein (.1)
AT2G29350	0.39	0.32	SAG13	senescence-associated gene 13 (.1.2.3)
AT2G21970	0.39	0.55	2017-09-02	stress enhanced protein 2 (.1)
AT5G03940	0.39	0.86	SRP54CP, CPSRP54, FFC	chloroplast signal recognition particle 54 kDa subunit (.1)
AT5G23730	0.39	0.28	EFO2, RUP2	Transducin/WD40 repeat-like superfamily protein (.1)
AT4G19760	0.39	0.31		Glycosyl hydrolase family protein with chitinase insertion domain (.1)
AT1G29290	0.39	0.42		unknown protein
AT4G15670	0.39	0.47		Thioredoxin superfamily protein (.1)
AT1G79510	0.39	0.45		Uncharacterized conserved protein (DUF2358) (.1), Uncharacterized conserved protein (DUF2358) (.2)
AT4G34830	0.39	0.46	PDE346, MRL1	Pentatricopeptide repeat (PPR) superfamily protein (.1)
AT2G28690	0.39	0.65		Protein of unknown function (DUF1635) (.1)
AT4G31650	0.38	0.53	REM6	Transcriptional factor B3 family protein (.1)
AT1G46480	0.38	1.16	WOX4	WUSCHEL related homeobox 4 (.1)
AT5G61650	0.38	0.2	CYCP4;2	CYCLIN P4;2 (.1)
AT1G22150	0.38	0.3	SULTR1;3	sulfate transporter 1;3 (.1)
AT4G15680	0.38	0.45		Thioredoxin superfamily protein (.1)
AT4G13540	0.38	0.89		unknown protein
AT2G18970	0.38	0.46		unknown protein
AT3G08660	0.38	0.49		Phototropic-responsive NPH3 family protein (.1)
AT1G51400	0.38	0.53		Photosystem II 5 kD protein (.1)
AT1G27020	0.38	0.48		unknown protein
AT5G39050	0.38	0.39	PMAT1	HXXXD-type acyl-transferase family protein (.1)
AT1G17100	0.38	0.49	AtHBP1	SOUL heme-binding family protein (.1)
AT3G15520	0.38	0.62		Cyclophilin-like peptidyl-prolyl cis-trans isomerase family protein (.1)
AT1G78510	0.38	0.5	AtSPS1, SPS1	solanesyl diphosphate synthase 1 (.1.2)
AT1G54890	0.38	0.46		Late embryogenesis abundant (LEA) protein-related (.1)
AT2G37660	0.38	0.46		NAD(P)-binding Rossmann-fold superfamily protein (.1)
AT4G03060	0.38	0.52	AOP2	AOP2 (ALKENYL HYDROXALKYL PRODUCING 2); oxidoreductase, acting on paired donors, with incorporation or reduction of molecular oxygen, 2-oxoglutarate as one donor, and incorporation of one atom each of oxygen into both donors (.1)
AT1G75160	0.38	0.39		Protein of unknown function (DUF620) (.1)
AT4G26950	0.38	0.66		Protein of unknown function, DUF584 (.1.2)
AT5G16010	0.37	0.21		3-oxo-5-alpha-steroid 4-dehydrogenase family protein (.1)
ATCG00270	0.37	0.34	ATCG00270.1, PSBD	photosystem II reaction center protein D (.1)
AT5G44580	0.37	1.2		unknown protein
AT3G15090	0.37	0.56		GroES-like zinc-binding alcohol dehydrogenase family protein (.1)
AT1G34330	0.37	0.18		pseudogene
AT2G31160	0.37	0.78	OBO1, LSH3	Protein of unknown function (DUF640) (.1)
AT5G06730	0.37	0.51		Peroxidase superfamily protein (.1)
AT1G26770	0.37	0.62	ATHEXPALPHA1.1, AT-EXP10, ATEXP10, ATEXPA10	expansin A10 (.1.2)
AT1G69480	0.37	0.81		EXS (ERD1/XPR1/SYG1) family protein (.1)
AT2G30770	0.37	0.97	CYP71A13	cytochrome P450, family 71, subfamily A, polypeptide 13 (.1)
AT3G62990	0.37	0.42		unknown protein
AT5G15970	0.37	0.14	AtCor6.6, COR6.6, KIN2	stress-responsive protein (KIN2) / stress-induced protein (KIN2) / cold-responsive protein (COR6.6) / cold-regulated protein (COR6.6) (.1)
AT1G76730	0.37	0.4	COG0212	NagB/RpiA/CoA transferase-like superfamily protein (.1)
AT1G53080	0.37	0.53		Legume lectin family protein (.1)
AT5G01530	0.37	0.44	LHCB4.1	light harvesting complex photosystem II (.1)
AT4G34210	0.37	0.79	ASK11	SKP1-like 11 (.1)
AT2G05440	0.37	0.67	ATGRP9	GLYCINE RICH PROTEIN 9 (.1.2.3.4.5.8.7.6)
AT4G38420	0.37	0.8	SKS9	SKU5 similar 9 (.1)
AT2G36080	0.36	0.35	ABS2, NGAL1	AP2/B3-like transcriptional factor family protein (.1.2)
AT4G30180	0.36	0.74	bHLH146	sequence-specific DNA binding transcription factors;transcription regulators (.1)
AT4G21440	0.36	0.33	ATMYB102, ATM4	MYB-like 102 (.1)
AT5G22380	0.36	0.82	ANAC090	NAC domain containing protein 90 (.1)
AT2G36290	0.36	0.62		alpha/beta-Hydrolases superfamily protein (.1)
AT4G15700	0.36	0.34		Thioredoxin superfamily protein (.1)
AT4G22730	0.36	0.97		Leucine-rich repeat protein kinase family protein (.1)
AT4G19810	0.36	0.23	ChiC	Glycosyl hydrolase family protein with chitinase insertion domain (.1)
AT4G04850	0.36	0.38	ATKEA3, KEA3	K+ efflux antiporter 3 (.1), K+ efflux antiporter 3 (.2)
AT5G39630	0.36	0.28		Vesicle transport v-SNARE family protein (.1)
AT4G01380	0.36	0.52		plastocyanin-like domain-containing protein (.1)
ATCG00710	0.36	0.41	ATCG00710.1, PSBH	photosystem II reaction center protein H (.1)
AT3G23805	0.36	0.47	RALFL24	ralf-like 24 (.1)
AT4G19820	0.36	0.23		Glycosyl hydrolase family protein with chitinase insertion domain (.1)
AT5G09640	0.36	0.61	SNG2, SCPL19	serine carboxypeptidase-like 19 (.1)
AT1G12250	0.36	0.54		Pentapeptide repeat-containing protein (.1.2)
AT2G26740	0.36	0.21	ATSEH	soluble epoxide hydrolase (.1)
AT4G18020	0.35	0.47	APRR2	CheY-like two-component responsive regulator family protein (.1.3.2.4.5.6)
AT1G14700	0.35	0.88	PAP3, ATPAP3	purple acid phosphatase 3 (.1.2)
AT5G51110	0.35	0.47		Transcriptional coactivator/pterin dehydratase (.1.2)
AT2G18969	0.35	0.36		unknown protein
AT3G62930	0.35	0.45		Thioredoxin superfamily protein (.1)
AT4G15690	0.35	0.44		Thioredoxin superfamily protein (.1)
AT1G50060	0.35	0.91		CAP (Cysteine-rich secretory proteins, Antigen 5, and Pathogenesis-related 1 protein) superfamily protein (.1)
AT4G36670	0.35	0.44	AtPMT6, AtPLT6	Major facilitator superfamily protein (.1)
AT1G49975	0.35	0.32		unknown protein
AT5G50260	0.35	0.65	CEP1	Cysteine proteinases superfamily protein (.1)
AT5G64330	0.35	0.57	JK218, RPT3, NPH3	Phototropic-responsive NPH3 family protein (.1.2)
AT4G14020	0.35	0.79		Rapid alkalinization factor (RALF) family protein (.1)
AT1G03130	0.35	0.33	PSAD-2	photosystem I subunit D-2 (.1)
AT2G24800	0.35	0.55		Peroxidase superfamily protein (.1)
AT4G30650	0.35	0.35		Low temperature and salt responsive protein family (.1)
AT3G10405	0.35	0.43		unknown protein
AT5G39890	0.35	0.89		Protein of unknown function (DUF1637) (.1)
AT5G63087	0.35	0.79		Plant thionin family protein (.1)
AT1G30515	0.35	0.9		unknown protein
AT1G78490	0.34	0.88	CYP708A3	cytochrome P450, family 708, subfamily A, polypeptide 3 (.1)
AT2G28140	0.34	0.78		Protein of unknown function (DUF1635) (.1)
AT4G33560	0.34	0.7		Wound-responsive family protein (.1)
AT3G44990	0.34	0.39	AtXTH31, XTH31, ATXTR8, XTR8	xyloglucan endo-transglycosylase-related 8 (.1)
AT1G65920	0.34	0.41		Regulator of chromosome condensation (RCC1) family with FYVE zinc finger domain (.1)
AT5G63250	0.34	0.37		Carbohydrate-binding X8 domain superfamily protein (.1)
AT5G02120	0.34	0.35	PDE335, OHP	one helix protein (.1)
AT3G60140	0.34	2.32	BGLU30, SRG2, DIN2	Glycosyl hydrolase superfamily protein (.1)
AT3G27650	0.33	0.32	LBD25	LOB domain-containing protein 25 (.1)
AT5G58780	0.33	0.34	AtHEPS, AtcPT5	Undecaprenyl pyrophosphate synthetase family protein (.1)
AT1G17020	0.33	0.76	ATSRG1, SRG1	senescence-related gene 1 (.1)
AT4G26880	0.33	0.68		Stigma-specific Stig1 family protein (.1)
AT5G17040	0.33	0.37		UDP-Glycosyltransferase superfamily protein (.1)
AT5G48490	0.33	0.74		Bifunctional inhibitor/lipid-transfer protein/seed storage 2S albumin superfamily protein (.1)
AT1G56600	0.33	0.31	ATGOLS2	galactinol synthase 2 (.1)
AT5G19850	0.33	0.32		alpha/beta-Hydrolases superfamily protein (.1)
AT3G14395	0.33	1.16		unknown protein
AT1G23010	0.33	0.81	LPR1	Cupredoxin superfamily protein (.1)
AT2G02400	0.33	0.42		NAD(P)-binding Rossmann-fold superfamily protein (.1)
AT2G42610	0.33	1.73	LSH10	Protein of unknown function (DUF640) (.1), Protein of unknown function (DUF640) (.2)
AT3G46680	0.33	0.46		UDP-Glycosyltransferase superfamily protein (.1)
AT4G27570	0.33	0.52		UDP-Glycosyltransferase superfamily protein (.1)
AT4G00050	0.32	0.21	bHLH016, UNE10	basic helix-loop-helix (bHLH) DNA-binding superfamily protein (.1)
AT5G24930	0.32	0.44	BBX5, COL4, ATCOL4	CONSTANS-like 4 (.1)
AT1G35420	0.32	0.16		alpha/beta-Hydrolases superfamily protein (.1.2)
ATCG00680	0.32	0.34	ATCG00680.1, PSBB	photosystem II reaction center protein B (.1)
AT2G37130	0.32	0.31		Peroxidase superfamily protein (.1.2)
AT2G16385	0.32	0.81		unknown protein
AT3G61870	0.32	0.49		unknown protein
AT5G52190	0.32	0.23		Sugar isomerase (SIS) family protein (.1)
AT5G42230	0.32	0.32	SCPL41	serine carboxypeptidase-like 41 (.1)
AT4G28420	0.32	0.31		Tyrosine transaminase family protein (.1.2)
AT4G19220	0.32	0.74		Tetratricopeptide repeat (TPR)-like superfamily protein (.1)
AT3G05400	0.32	0.6		Major facilitator superfamily protein (.1.2)
AT3G30460	0.32	0.27		RING/U-box superfamily protein (.1)
AT1G07010	0.32	0.32	AtSLP1	Calcineurin-like metallo-phosphoesterase superfamily protein (.1.2.3)
AT2G25470	0.32	0.22	AtRLP21	receptor like protein 21 (.1)
AT1G33560	0.32	0.48	ADR1, CNL6	Disease resistance protein (CC-NBS-LRR class) family (.1)
AT5G65590	0.31	0.67	SCAP1, AtDof5,7	Dof-type zinc finger DNA-binding family protein (.1)
AT4G08150	0.31	0.33	BP1, KNAT1	KNOTTED-like from Arabidopsis thaliana (.1)
AT1G54970	0.31	0.22	RHS7, ATPRP1	proline-rich protein 1 (.1)
AT4G23260	0.31	0.21	CRK18	cysteine-rich RLK (RECEPTOR-like protein kinase) 18 (.1), cysteine-rich RLK (RECEPTOR-like protein kinase) 18 (.2)
AT2G33230	0.31	0.61	YUC7	YUCCA 7 (.1)
AT4G04601	0.31	0.9		unknown protein
AT5G53820	0.31	0.38		Late embryogenesis abundant protein (LEA) family protein (.1)
AT3G50270	0.31	0.5		HXXXD-type acyl-transferase family protein (.1)
AT3G10200	0.31	0.87		S-adenosyl-L-methionine-dependent methyltransferases superfamily protein (.1)
AT1G55200	0.31	0.76		Protein kinase protein with adenine nucleotide alpha hydrolases-like domain (.1)
AT5G44400	0.31	0.9		FAD-binding Berberine family protein (.1)
AT5G52300	0.31	0.79	LTI65, RD29B	CAP160 protein (.1.2)
AT1G32060	0.31	0.36	PRK	phosphoribulokinase (.1)
AT2G46340	0.31	0.32	SPA1	SPA (suppressor of phyA-105) protein family (.1)
AT2G26040	0.31	0.54	RCAR14, PYL2	PYR1-like 2 (.1)
AT2G28700	0.3	1.16	AGL46	AGAMOUS-like 46 (.1)
AT5G58900	0.3	0.52		Homeodomain-like transcriptional regulator (.1)
AT5G03435	0.3	0.77		Ca2+dependent plant phosphoribosyltransferase family protein (.1)
AT1G59700	0.3	0.23	ATGSTU16	glutathione S-transferase TAU 16 (.1)
AT4G02330	0.3	0.52	AtPME41, ATPMEPCRB	Plant invertase/pectin methylesterase inhibitor superfamily (.1)
AT5G13140	0.3	0.65		Pollen Ole e 1 allergen and extensin family protein (.1)
AT1G65680	0.3	0.88	ATHEXPBETA1.4, ATEXPB2	expansin B2 (.1)
AT2G40080	0.3	0.46	ELF4	Protein of unknown function (DUF1313) (.1)
AT4G13000	0.3	0.35		AGC (cAMP-dependent, cGMP-dependent and protein kinase C) kinase family protein (.1)
AT1G67740	0.3	0.36	YCF32, PSBY	photosystem II BY (.1)
AT1G06690	0.3	0.43		NAD(P)-linked oxidoreductase superfamily protein (.1)
AT3G23530	0.3	0.65		Cyclopropane-fatty-acyl-phospholipid synthase (.1)
AT5G17170	0.3	0.35	ENH1	rubredoxin family protein (.1.2)
AT5G22300	0.3	0.22	AtNIT4, NIT4	nitrilase 4 (.1)
AT1G12180	0.3	0.83		unknown protein
AT1G33600	0.3	0.22		Leucine-rich repeat (LRR) family protein (.1)
AT3G51410	0.3	0.48		Arabidopsis protein of unknown function (DUF241) (.1)
AT3G57190	0.3	0.4	PrfB3	peptide chain release factor, putative (.1)
AT1G68520	0.29	0.21	BBX14, COL6	B-box type zinc finger protein with CCT domain (.1)
AT1G68590	0.29	0.4	PSRP3/1	Ribosomal protein PSRP-3/Ycf65 (.1.2)
AT3G15620	0.29	0.54	UVR3	DNA photolyase family protein (.1.2)
AT2G05520	0.29	0.88	ATGRP3, GRP3, ATGRP-3, GRP-3	glycine-rich protein 3 (.1.2.4.3.5.6)
AT1G06430	0.29	0.35	FTSH8	FTSH protease 8 (.1)
AT4G13010	0.29	0.46		Oxidoreductase, zinc-binding dehydrogenase family protein (.1)
AT1G63057	0.29	0.29		unknown protein
AT5G49850	0.29	0.16		Mannose-binding lectin superfamily protein (.1)
AT2G21330	0.29	0.64	AtFBA1, FBA1	fructose-bisphosphate aldolase 1 (.1.3.2)
AT1G50450	0.29	0.6		Saccharopine dehydrogenase (.1)
AT1G19610	0.29	0.28	LCR78, PDF1.4	Arabidopsis defensin-like protein (.1)
AT5G24160	0.29	0.09	SQE6	squalene monoxygenase 6 (.1)
AT3G48690	0.29	0.23	ATCXE12	alpha/beta-Hydrolases superfamily protein (.1)
AT4G22460	0.29	0.24		Bifunctional inhibitor/lipid-transfer protein/seed storage 2S albumin superfamily protein (.1)
AT5G13770	0.29	0.24		Pentatricopeptide repeat (PPR-like) superfamily protein (.1)
AT1G28170	0.29	0.2	SOT7	sulphotransferase 7 (.1)
AT4G21930	0.29	1.04		Protein of unknown function, DUF584 (.1)
AT3G47380	0.29	0.33		Plant invertase/pectin methylesterase inhibitor superfamily protein (.1)
AT5G50130	0.29	0.53		NAD(P)-binding Rossmann-fold superfamily protein (.1), NAD(P)-binding Rossmann-fold superfamily protein (.2)
AT2G38870	0.29	0.15		Serine protease inhibitor, potato inhibitor I-type family protein (.1)
AT3G56890	0.29	0.48		F-box associated ubiquitination effector family protein (.1)
AT2G41370	0.29	0.39	BOP2	Ankyrin repeat family protein / BTB/POZ domain-containing protein (.1)
AT1G02220	0.28	0.69	ANAC003	NAC domain containing protein 3 (.1)
AT2G18050	0.28	0.89	HIS1-3	histone H1-3 (.1.2)
AT4G24415	0.28	0.6	MIR824a	MIR824a; miRNA (.1.2.3)
AT1G62030	0.28	0.52		Cysteine/Histidine-rich C1 domain family protein (.1)
AT1G58330	0.28	0.22	ZW2	transcription factor-related (.1)
AT2G41000	0.28	0.48		Chaperone DnaJ-domain superfamily protein (.1.2)
AT1G45616	0.28	0.21	AtRLP6	receptor like protein 6 (.1)
AT1G25275	0.28	0.66		unknown protein
AT1G33670	0.28	0.28		Leucine-rich repeat (LRR) family protein (.1)
AT5G26010	0.28	0.27		Protein phosphatase 2C family protein (.1)
AT2G23180	0.28	0.17	CYP96A1	cytochrome P450, family 96, subfamily A, polypeptide 1 (.1)
AT3G21720	0.28	0.23	ICL	isocitrate lyase (.1)
AT3G46530	0.28	0.24	RPP13, CNL28	NB-ARC domain-containing disease resistance protein (.1)
AT5G44572	0.28	0.09		unknown protein
AT1G54660	0.28	0.79		pseudogene
AT4G36880	0.28	0.53	RDL1, CP1	cysteine proteinase1 (.1)
AT1G63055	0.28	0.27		unknown protein
AT2G47550	0.28	0.25		Plant invertase/pectin methylesterase inhibitor superfamily (.1)
AT5G63580	0.28	0.4	ATFLS2, FLS2	flavonol synthase 2 (.1)
AT5G58750	0.28	0.26		NAD(P)-binding Rossmann-fold superfamily protein (.1)
AT5G46110	0.28	0.21	TPT, APE2	Glucose-6-phosphate/phosphate translocator-related (.1.2.3.4)
AT1G26761	0.28	0.32		Arabinanase/levansucrase/invertase (.1)
AT4G24010	0.28	0.57	CSLG2, ATCSLG1	cellulose synthase like G1 (.1)
AT5G03190	0.28	0.44	CPuORF47	conserved peptide upstream open reading frame 47 (.1.2.3)
AT1G52700	0.28	0.47		alpha/beta-Hydrolases superfamily protein (.1)
AT1G68840	0.27	0.48	EDF2, RAV2, RAP2.8, TEM2, AtRAV2	related to ABI3/VP1 2 (.1.2)
AT3G54700	0.27	0.17	PHT1;7	phosphate transporter 1;7 (.1)
AT5G58760	0.27	0.61	DDB2	damaged DNA binding 2 (.1)
AT3G02885	0.27	0.78	GASA5	GAST1 protein homolog 5 (.1)
AT5G36120	0.27	0.25	atylmg3, CCB3	cofactor assembly, complex C (B6F) (.1)
AT2G30520	0.27	0.3	RPT2	Phototropic-responsive NPH3 family protein (.1.2.3)
AT4G27560	0.27	0.57		UDP-Glycosyltransferase superfamily protein (.1)
AT2G29310	0.27	0.13		NAD(P)-binding Rossmann-fold superfamily protein (.1), NAD(P)-binding Rossmann-fold superfamily protein (.2)
AT5G44575	0.27	0.12		unknown protein
AT5G54790	0.27	0.09		unknown protein
AT5G13790	0.26	0.49	AGL15	AGAMOUS-like 15 (.1)
AT5G23000	0.26	0.5	ATMYB37, RAX1	myb domain protein 37 (.1)
AT5G03680	0.26	0.79	PTL	Duplicated homeodomain-like superfamily protein (.1)
AT4G05095	0.26	0.17		unknown protein
AT2G05510	0.26	0.58		Glycine-rich protein family (.1.2.3.4.5.6)
AT3G26060	0.26	0.39	ATPRXQ ,ATPRX Q	Thioredoxin superfamily protein (.1.2)
AT1G18730	0.26	0.37	PnsB4, NDF6	NDH dependent flow 6 (.1.2.3.4)
AT3G22121	0.26	0.54		other RNA (.1)
AT4G25830	0.26	0.24		Uncharacterised protein family (UPF0497) (.1)
AT1G73650	0.26	0.44		Protein of unknown function (DUF1295) (.1), Protein of unknown function (DUF1295) (.2), Protein of unknown function (DUF1295) (.3), Protein of unknown function (DUF1295) (.4)
AT2G13610	0.26	0.61	ABCG5	ABC-2 type transporter family protein (.1)
AT5G53370	0.26	0.31	ATPMEPCRF	pectin methylesterase PCR fragment F (.1)
AT3G03260	0.25	0.14	HDG8	homeodomain GLABROUS 8 (.1)
AT2G43910	0.25	0.47	ATHOL1, HOL1, HOL	HARMLESS TO OZONE LAYER 1 (.1.2.3)
AT5G22020	0.25	0.94		Calcium-dependent phosphotriesterase superfamily protein (.1)
AT5G36700	0.25	0.39	ATPGLP1, 2-PHOSPHOGLYCOLATEPHOSPHATASE1	2-phosphoglycolate phosphatase 1 (.1.2.3.4)
AT3G23290	0.25	0.86	LSH4	Protein of unknown function (DUF640) (.2)
AT4G34730	0.25	0.63	RBF1	ribosome-binding factor A family protein (.1)
AT3G63520	0.25	0.46	ATNCED1, ATCCD1, CCD1	carotenoid cleavage dioxygenase 1 (.1)
AT5G54270	0.25	0.19	LHCB3*1	light-harvesting chlorophyll B-binding protein 3 (.1)
AT5G52310	0.25	0.2	LTI140, LTI78, RD29A, COR78	low-temperature-responsive protein 78 (LTI78) / desiccation-responsive protein 29A (RD29A) (.1)
AT1G69310	0.24	0.18	ATWRKY57, WRKY57	WRKY DNA-binding protein 57 (.1.2)
AT1G47610	0.24	0.31		Transducin/WD40 repeat-like superfamily protein (.1)
AT1G14345	0.24	0.51		NAD(P)-linked oxidoreductase superfamily protein (.1)
AT2G43510	0.24	0.15	ATTI1	trypsin inhibitor protein 1 (.1)
AT4G13280	0.24	1	ATTPS12, TPS12	terpenoid synthase 12 (.1)
AT4G38930	0.24	0.91		Ubiquitin fusion degradation UFD1 family protein (.1.2)
AT5G58330	0.24	0.25		lactate/malate dehydrogenase family protein (.1.2.3)
AT3G63540	0.24	0.23		Mog1/PsbP/DUF1795-like photosystem II reaction center PsbP family protein (.1)
AT1G13670	0.24	0.56		unknown protein
AT5G16960	0.24	0.4		Zinc-binding dehydrogenase family protein (.1)
AT5G15910	0.24	0.34		NAD(P)-binding Rossmann-fold superfamily protein (.1)
AT1G78460	0.23	0.12		SOUL heme-binding family protein (.1)
AT4G02280	0.23	0.42	ATSUS3, SUS3	sucrose synthase 3 (.1)
AT1G29920	0.23	0.55	AB165, LHCB1.1, CAB2	chlorophyll A/B-binding protein 2 (.1)
AT4G31330	0.23	0.67		Protein of unknown function, DUF599 (.1)
AT1G36680	0.23	0.38		transposable element gene (.1)
AT1G54780	0.23	0.18	AtTLP18.3, TLP18.3	thylakoid lumen 18.3 kDa protein (.1)
AT1G65060	0.23	0.59	4CL3	4-coumarate:CoA ligase 3 (.1.2)
AT3G10150	0.23	0.61	ATPAP16, PAP16	purple acid phosphatase 16 (.1)
AT2G36970	0.23	0.78		UDP-Glycosyltransferase superfamily protein (.1)
AT5G23120	0.23	0.53	HCF136	photosystem II stability/assembly factor, chloroplast (HCF136) (.1)
AT4G16410	0.23	0.21		unknown protein
AT1G54740	0.23	0.17		Protein of unknown function (DUF3049) (.1)
AT1G57770	0.23	0.38		FAD/NAD(P)-binding oxidoreductase family protein (.1)
AT1G10370	0.23	0.96	GST30B, ATGSTU17, ERD9	Glutathione S-transferase family protein (.1)
AT3G25795	0.23	0.38	TAS4	other RNA (.1)
AT4G04640	0.23	0.23	ATPC1	ATPase, F1 complex, gamma subunit protein (.1)
AT2G02950	0.23	0.05	PKS1	phytochrome kinase substrate 1 (.1)
AT5G20820	0.23	0.36	SAUR76	SAUR-like auxin-responsive protein family (.1)
AT5G11260	0.22	0.62	TED5, HY5	Basic-leucine zipper (bZIP) transcription factor family protein (.1)
AT1G74470	0.22	0.43		Pyridine nucleotide-disulphide oxidoreductase family protein (.1)
AT1G75830	0.22	0.37	LCR67, PDF1.1	low-molecular-weight cysteine-rich 67 (.1)
AT3G44450	0.22	0.2		unknown protein
AT4G36530	0.22	0.43		alpha/beta-Hydrolases superfamily protein (.1.2)
AT3G17130	0.22	0.13		Plant invertase/pectin methylesterase inhibitor superfamily protein (.1)
AT2G34610	0.22	0.58		unknown protein
AT2G25625	0.22	0.39		unknown protein
AT1G48100	0.22	0.58		Pectin lyase-like superfamily protein (.1)
AT2G06520	0.22	0.38	PSBX	photosystem II subunit X (.1)
AT5G38520	0.22	0.46		alpha/beta-Hydrolases superfamily protein (.1.2)
AT1G34000	0.22	0.41	OHP2	one-helix protein 2 (.1)
AT2G23910	0.21	0.55		NAD(P)-binding Rossmann-fold superfamily protein (.1)
AT3G48290	0.21	0.52	CYP71A24	cytochrome P450, family 71, subfamily A, polypeptide 24 (.1.2)
AT3G54890	0.21	0.25	LHCA1	photosystem I light harvesting complex gene 1 (.1.3.2.4)
AT2G42220	0.21	0.39		Rhodanese/Cell cycle control phosphatase superfamily protein (.1)
AT3G09520	0.21	0.2	ATEXO70H4	exocyst subunit exo70 family protein H4 (.1)
AT4G06521	0.21	0.62		transposable element gene (.1)
AT1G23740	0.21	0.32	AOR	Oxidoreductase, zinc-binding dehydrogenase family protein (.1)
AT3G47070	0.21	0.47		unknown protein
AT1G30140	0.21	0.15		unknown protein
AT2G24540	0.21	0.43	AFR	Galactose oxidase/kelch repeat superfamily protein (.1)
AT3G50440	0.21	0.38	ATMES10	methyl esterase 10 (.1)
AT1G10640	0.21	0.64		Pectin lyase-like superfamily protein (.1)
AT1G69230	0.21	0.67	SP1L2	SPIRAL1-like2 (.1.2)
AT2G18490	0.2	0.19		C2H2-like zinc finger protein (.1)
AT5G39760	0.2	0.19	ATHB23, ZHD10	homeobox protein 23 (.1)
AT1G31800	0.2	0.71	CYP97A3, LUT5	cytochrome P450, family 97, subfamily A, polypeptide 3 (.1)
AT4G03540	0.2	0.56		Uncharacterised protein family (UPF0497) (.1)
AT1G60260	0.2	0.2	BGLU5	beta glucosidase 5 (.1)
AT2G05310	0.2	0.21		unknown protein
AT1G52230	0.2	0.33	PSAH2, PSAH-2, PSI-H	photosystem I subunit H2 (.1)
AT3G26650	0.2	0.2	GAPA-1, GAPA	glyceraldehyde 3-phosphate dehydrogenase A subunit (.1)
AT5G04000	0.2	0.98		unknown protein
AT4G39070	0.19	0.36	BZS1, BBX20	B-box zinc finger family protein (.1)
AT4G32980	0.19	0.4	ATH1	homeobox gene 1 (.1)
AT5G17700	0.19	0.39		MATE efflux family protein (.1)
AT3G62820	0.19	0.56		Plant invertase/pectin methylesterase inhibitor superfamily protein (.1)
AT1G53130	0.19	0.45	GRI	Stigma-specific Stig1 family protein (.1)
AT5G37550	0.19	0.4		unknown protein
AT4G12500	0.19	0.03		Bifunctional inhibitor/lipid-transfer protein/seed storage 2S albumin superfamily protein (.1)
AT5G24570	0.19	0.15		unknown protein
AT4G35660	0.19	0.12		Arabidopsis protein of unknown function (DUF241) (.1)
AT4G22470	0.19	0.26		protease inhibitor/seed storage/lipid transfer protein (LTP) family protein (.1)
AT2G36870	0.18	0.37	AtXTH32, XTH32	xyloglucan endotransglucosylase/hydrolase 32 (.1.2)
AT4G12490	0.18	0.05		Bifunctional inhibitor/lipid-transfer protein/seed storage 2S albumin superfamily protein (.1)
AT1G15820	0.18	0.28	CP24, LHCB6	light harvesting complex photosystem II subunit 6 (.1)
ATCG00020	0.18	0.28	ATCG00020.1, PSBA	photosystem II reaction center protein A (.1)
AT1G42970	0.18	0.18	GAPB	glyceraldehyde-3-phosphate dehydrogenase B subunit (.1)
AT4G37310	0.18	0.23	CYP81H1	cytochrome P450, family 81, subfamily H, polypeptide 1 (.1)
AT3G47030	0.18	0.33		F-box and associated interaction domains-containing protein (.1)
AT4G14690	0.18	0.47	ELIP2	Chlorophyll A-B binding family protein (.1)
AT5G34830	0.18	0.75		unknown protein
AT3G48580	0.18	0.47	XTH11	xyloglucan endotransglucosylase/hydrolase 11 (.1.2)
AT4G03280	0.18	0.27	PGR1, PETC	photosynthetic electron transfer C (.1.2)
AT1G52343	0.18	0.4		unknown protein
AT4G02770	0.18	0.24	PSAD-1	photosystem I subunit D-1 (.1)
AT5G21120	0.17	0.3	EIL2	ETHYLENE-INSENSITIVE3-like 2 (.1)
AT4G28530	0.17	0.27	ANAC074	NAC domain containing protein 74 (.1.2)
AT4G24660	0.17	0.13	ATHB22, MEE68, ZHD2	homeobox protein 22 (.1)
AT2G36145	0.17	0.31		unknown protein
AT1G42550	0.17	0.46	PMI1	plastid movement impaired1 (.1)
AT2G23000	0.17	0.19	SCPL10	serine carboxypeptidase-like 10 (.1)
AT5G49130	0.17	0.13		MATE efflux family protein (.1)
AT1G64500	0.17	0.15		Glutaredoxin family protein (.1)
AT1G52220	0.17	0.21	CURT1C	unknown protein
AT2G26500	0.17	0.17		cytochrome b6f complex subunit (petM), putative (.1), cytochrome b6f complex subunit (petM), putative (.2), cytochrome b6f complex subunit (petM), putative (.3)
AT4G04840	0.17	0.35	ATMSRB6	methionine sulfoxide reductase B6 (.1)
AT4G12480	0.17	0.02	PEARLI 1 1, PEARLI 1, pEARLI1	Bifunctional inhibitor/lipid-transfer protein/seed storage 2S albumin superfamily protein (.1)
AT1G21500	0.17	0.43		unknown protein
AT3G08860	0.17	0.69	PYD4	PYRIMIDINE 4 (.1)
AT5G25810	0.16	0.1	TNY, TINY, CEF3, ERF040	Integrase-type DNA-binding superfamily protein (.1)
AT3G50820	0.16	0.25	OEC33, PSBO2, PSBO-2	photosystem II subunit O-2 (.1)
AT2G33250	0.16	0.6		unknown protein
AT1G69870	0.16	0.49	AtNPF2.13, NRT1.7	nitrate transporter 1.7 (.1)
AT5G19940	0.16	0.37		Plastid-lipid associated protein PAP / fibrillin family protein (.1.2)
AT1G48660	0.16	0.59		Auxin-responsive GH3 family protein (.1)
AT1G61800	0.16	0.22	ATGPT2, GPT2	glucose-6-phosphate/phosphate translocator 2 (.1)
AT1G72645	0.16	0.21		unknown protein
AT2G18480	0.15	0.79	AtPLT3	Major facilitator superfamily protein (.1)
AT4G27030	0.15	0.27	FADA, FAD4	fatty acid desaturase A (.1)
AT3G23810	0.15	0.23	SAHH2, ATSAHH2	S-adenosyl-l-homocysteine (SAH) hydrolase 2 (.1)
AT4G17250	0.15	0.51		unknown protein
AT5G24120	0.15	0.21	ATSIG5, SIG5, SIGE	sigma factor E (.1)
AT2G25820	0.14	0.14	ESE2, ERF042	Integrase-type DNA-binding superfamily protein (.1)
AT3G15370	0.14	0.43	ATHEXPALPHA1.24, ATEXP12, ATEXPA12	expansin 12 (.1)
AT5G47000	0.14	0.14		Peroxidase superfamily protein (.1)
AT1G12370	0.14	0.56	UVR2, PHR1	photolyase 1 (.1.2)
AT1G74670	0.14	0.38	GASA6	Gibberellin-regulated family protein (.1)
AT4G38970	0.14	0.14	AtFBA2, FBA2	fructose-bisphosphate aldolase 2 (.1.2)
AT2G30570	0.14	0.21	PSBW	photosystem II reaction center W (.1)
AT3G56290	0.14	0.29		unknown protein
AT1G50250	0.14	0.34	FTSH1	FTSH protease 1 (.1)
AT5G52250	0.14	0.15	EFO1, RUP1	Transducin/WD40 repeat-like superfamily protein (.1)
AT2G36270	0.13	0.42	AtABI5, EEL, GIA1, ABI5	Basic-leucine zipper (bZIP) transcription factor family protein (.1)
AT2G24190	0.13	0.41	SDR2	NAD(P)-binding Rossmann-fold superfamily protein (.1), NAD(P)-binding Rossmann-fold superfamily protein (.2)
AT2G46880	0.13	0.06	ATPAP14, PAP14	purple acid phosphatase 14 (.1.2)
AT5G44574	0.13	0.08		unknown protein
AT1G27480	0.13	0.17		alpha/beta-Hydrolases superfamily protein (.1)
AT5G21280	0.13	0.34		hydroxyproline-rich glycoprotein family protein (.1)
AT3G59400	0.13	0.41	GUN4	enzyme binding;tetrapyrrole binding (.1)
AT4G12470	0.13	0.04	AZI1	azelaic acid induced 1 (.1)
AT3G51820	0.13	0.48	PDE325, ATG4, G4, CHLG	UbiA prenyltransferase family protein (.1)
AT3G17609	0.12	0.26	HYH	HY5-homolog (.2.1.3.4)
AT3G04420	0.12	0.14	ANAC048	NAC domain containing protein 48 (.1.2)
AT1G68500	0.12	0.16		unknown protein
AT3G29798	0.12	0.09		transposable element gene (.1)
AT1G79040	0.12	0.25	PSBR	photosystem II subunit R (.1)
AT5G03860	0.12	0.52	MLS	malate synthase (.1.2)
AT3G57020	0.12	0.11		Calcium-dependent phosphotriesterase superfamily protein (.1.2)
AT5G66570	0.12	0.25	MSP-1, PSBO1, OEE33, OEE1, OE33, PSBO-1	PS II oxygen-evolving complex 1 (.1)
AT2G37970	0.12	0.26	AtHBP2, SOUL-1	SOUL heme-binding family protein (.1)
AT5G50100	0.12	0.4		Putative thiol-disulphide oxidoreductase DCC (.1)
AT1G66725	0.12	0.07	MIR163	MIR163; miRNA (.1)
AT1G60270	0.12	0.45	BGLU6	beta glucosidase 6 (.1)
AT1G32080	0.11	0.17	AtLrgB	membrane protein, putative (.1)
AT5G02270	0.11	0.2	ABCI20, ATNAP9	non-intrinsic ABC protein 9 (.1.2)
AT3G16140	0.11	0.18	PSAH-1	photosystem I subunit H-1 (.1)
AT3G22142	0.11	0.37		Bifunctional inhibitor/lipid-transfer protein/seed storage 2S albumin superfamily protein (.1)
AT3G56940	0.11	0.2	CRD1, CHL27, ACSF, AT103	dicarboxylate diiron protein, putative (Crd1) (.1), dicarboxylate diiron protein, putative (Crd1) (.2)
AT2G21960	0.11	0.45		unknown protein
AT1G47530	0.11	0.34		MATE efflux family protein (.1)
AT5G24250	0.11	1.89		unknown protein
AT1G10960	0.11	0.28	ATFD1	ferredoxin 1 (.1)
AT1G02340	0.1	0.09	FBI1, RSF1, REP1, HFR1, bHLH026	basic helix-loop-helix (bHLH) DNA-binding superfamily protein (.1)
AT5G43630	0.1	0.29	TZP	zinc knuckle (CCHC-type) family protein (.1)
AT1G52100	0.1	0.2		Mannose-binding lectin superfamily protein (.1.2)
AT1G22630	0.1	0.07		unknown protein
AT4G37800	0.1	0.57	XTH7, XTR15	xyloglucan endotransglucosylase/hydrolase 7 (.1)
AT1G06680	0.1	0.25	PSII-P, OEE2, PSBP-1, OE23	photosystem II subunit P-1 (.1.2)
AT1G55670	0.1	0.22	PSAG	photosystem I subunit G (.1)
AT5G38980	0.1	0.4		unknown protein
AT4G28750	0.1	0.21	PSAE-1, PSAE1	Photosystem I reaction centre subunit IV / PsaE protein (.1)
AT1G80340	0.1	0.65	ATGA3OX2, GA4H	gibberellin 3-oxidase 2 (.1)
AT2G20260	0.1	0.18	PSAE-2	photosystem I subunit E-2 (.1)
AT2G36261	0.09	0.49		unknown protein
AT1G52870	0.09	0.26		Peroxisomal membrane 22 kDa (Mpv17/PMP22) family protein (.1), Peroxisomal membrane 22 kDa (Mpv17/PMP22) family protein (.2)
AT1G08380	0.09	0.16	PSAO	photosystem I subunit O (.1)
AT4G05180	0.09	0.12	PSII-Q, PSBQ, PSBQ-2	photosystem II subunit Q-2 (.1)
AT1G12900	0.09	0.19	GAPA-2	glyceraldehyde 3-phosphate dehydrogenase A subunit 2 (.1.2.3.4)
AT1G69880	0.09	0.27	ATH8	thioredoxin H-type 8 (.1)
AT4G12800	0.09	0.23	PSAL	photosystem I subunit l (.1)
AT3G22120	0.09	0.35	CWLP	cell wall-plasma membrane linker protein (.1)
AT4G15490	0.09	0.26	UGT84A3	UDP-Glycosyltransferase superfamily protein (.1)
AT1G53090	0.09	0.49	SPA4	SPA1-related 4 (.1.2)
AT1G44575	0.08	0.32	CP22, PSBS, NPQ4	Chlorophyll A-B binding family protein (.1.2)
AT5G17050	0.08	0.3	UGT78D2	UDP-glucosyl transferase 78D2 (.1)
AT5G08050	0.08	0.51		Protein of unknown function (DUF1118) (.1)
AT1G45474	0.08	0.41	LHCA5	photosystem I light harvesting complex gene 5 (.1.2)
AT2G34420	0.08	0.14	LHCB1.5, LHB1B2	photosystem II light harvesting complex gene B1B2 (.1)
AT1G61520	0.08	0.15	LHCA3*1, LHCA3*1, LHCA3*1	photosystem I light harvesting complex gene 3 (.1.2.3)
AT4G37470	0.08	0.21	KAI2	alpha/beta-Hydrolases superfamily protein (.1)
AT4G23496	0.07	0.4	SP1L5	SPIRAL1-like5 (.1)
AT5G17780	0.07	0.09		alpha/beta-Hydrolases superfamily protein (.1.2)
AT4G27440	0.07	0.22	PORB	protochlorophyllide oxidoreductase B (.1.2)
AT2G35260	0.07	0.17		unknown protein
AT1G29930	0.07	0.21	LHCB1.3, CAB140, CAB1	chlorophyll A/B binding protein 1 (.1)
AT4G37990	0.07	0.43	CAD-B2, ATCAD8, ELI3-2	elicitor-activated gene 3-2 (.1)
AT3G15354	0.07	0.31	SPA3	SPA1-related 3 (.1)
AT4G28660	0.07	0.54	PSB28	photosystem II reaction center PSB28 protein (.1.2)
AT4G37760	0.07	0.29	SQE3	squalene epoxidase 3 (.1)
AT3G22840	0.07	0.55	ELIP1	Chlorophyll A-B binding family protein (.1)
AT2G25530	0.06	0.23		AFG1-like ATPase family protein (.1)
AT1G22750	0.06	0.34		unknown protein
AT4G09750	0.06	0.42		NAD(P)-binding Rossmann-fold superfamily protein (.1)
AT5G24240	0.06	2.47		Phosphatidylinositol 3- and 4-kinase ;Ubiquitin family protein (.1)
AT4G10340	0.06	0.17	LHCB5	light harvesting complex of photosystem II 5 (.1)
AT4G21280	0.06	0.16	PSBQ, PSBQA, PSBQ-1	photosystem II subunit QA (.1.2)
AT1G31330	0.06	0.13	PSAF	photosystem I subunit F (.1)
AT1G20340	0.05	0.12	PETE2, DRT112	Cupredoxin superfamily protein (.1)
AT5G13630	0.05	0.16	ABAR, CHLH, CCH1, GUN5	magnesium-chelatase subunit chlH, chloroplast, putative / Mg-protoporphyrin IX chelatase, putative (CHLH) (.1), magnesium-chelatase subunit chlH, chloroplast, putative / Mg-protoporphyrin IX chelatase, putative (CHLH) (.2)
AT2G46420	0.05	0.18		Plant protein 1589 of unknown function (.1.2)
AT1G60590	0.05	0.26		Pectin lyase-like superfamily protein (.1)
AT3G61470	0.05	0.12	LHCA2	photosystem I light harvesting complex gene 2 (.1)
AT3G21055	0.05	0.18	PSBTN	photosystem II subunit T (.1)
AT1G30380	0.05	0.12	PSAK	photosystem I subunit K (.1)
AT5G33395	0.04	0.81		transposable element gene (.1)
AT5G07990	0.04	0.17	CYP75B1, D501, TT7	Cytochrome P450 superfamily protein (.1)
AT4G01150	0.04	0.54	CURT1A	unknown protein
AT5G05270	0.04	0.27	AtCHIL	Chalcone-flavanone isomerase family protein (.1.2)
AT3G17040	0.04	0.18	HCF107	high chlorophyll fluorescent 107 (.1.2)
AT2G34080	0.04	0.15		Cysteine proteinases superfamily protein (.1)
AT1G29910	0.04	0.15	AB180, LHCB1.2, CAB3	chlorophyll A/B binding protein 3 (.1)
AT3G13784	0.04	0.25	ATCWINV5	cell wall invertase 5 (.1)
AT3G61220	0.03	0.38	SDR1	NAD(P)-binding Rossmann-fold superfamily protein (.1), NAD(P)-binding Rossmann-fold superfamily protein (.2)
AT4G15480	0.03	0.41	UGT84A1	UDP-Glycosyltransferase superfamily protein (.1)
AT3G55120	0.03	0.63	AtCHI, A11, CFI, TT5	Chalcone-flavanone isomerase family protein (.1)
AT5G07190	0.03	0.05	ATS3	seed gene 3 (.1.2)
AT2G22590	0.03	1.14		UDP-Glycosyltransferase superfamily protein (.1)
AT2G43920	0.03	0.07	ATHOL2, HOL2	S-adenosyl-L-methionine-dependent methyltransferases superfamily protein (.1.2.3)
AT4G28740	0.02	0.49		unknown protein
AT5G57785	0.02	0.06		unknown protein
AT5G62210	0.02	0.27		Embryo-specific protein 3, (ATS3) (.1)
AT5G24850	0.02	0.13	CRY3	cryptochrome 3 (.1)
AT5G48485	0.02	0.08	DIR1	Bifunctional inhibitor/lipid-transfer protein/seed storage 2S albumin superfamily protein (.1)
AT2G34810	0.02	0.03		FAD-binding Berberine family protein (.1)
AT5G44110	0.02	0.07	ABCI21, ATPOP1, ATNAP2, POP1	P-loop containing nucleoside triphosphate hydrolases superfamily protein (.1.2.3)
AT2G47460	0.01	0.39	PFG1, ATMYB12	myb domain protein 12 (.1)
AT5G08640	0.01	0.37	ATFLS1, FLS	flavonol synthase 1 (.1.2)
AT3G28899	0.01	1.01		unknown protein
AT3G52740	0.01	0.13		unknown protein
AT5G13930	0.01	0.58	ATCHS, TT4, CHS	Chalcone and stilbene synthase family protein (.1)
AT4G04750	0.01	0.17		Major facilitator superfamily protein (.1)
AT3G21560	0.01	0.14	BRT1, UGT84A2	UDP-Glycosyltransferase superfamily protein (.1)
AT3G51240	0.01	0.29	TT6, F3'H, F3H	flavanone 3-hydroxylase (.1.2)
